# Supplementary material for: A predictive framework for identifying source populations of non-native marine macroalgae: Chondria tumulosa in the Pacific Ocean
Source: PeerJ. 2025 Jun 23;13:e19610. doi: 10.7717/peerj.19610 (PMC12199741; doi:10.7717/peerj.19610)
Supplement: Supplemental Information 13 [file peerj-13-19610-s013.fasta]

>ARS09882_Chondria_tumulosa_UPA Alignment of 2 sequences: 09882-UPAF.ab1, 09882-UPAR.ab1 (reversed)
TATGAAGCTTTACTGTAACTTGAAATTGATCTCGGGTTTATTTTGCGCAGTATAGGTGGGAGGCTAAGATTTTATGTTTGTGGATATAAATGAGCCATCAGTGAGATACCACTCTAATTAAACTAGAATTCTAATCTTGATGCCGTTATCCGGCCAAGAGACATTTTCAGGCGGGCAGTTTGACTGGGGCGGTCGCCTCCTAAAAAGTAACGGAGGTGTGCAAAGGTTTTCTCAGGCTGGTTGGAAATCAGTTGTAGAGTGTAAAGGTATAAGAAAGCTTGACTGCGAGACTTACAAGTCGAGCAGAGACGAAAGTCGGCCTTAGTGATCCGACAGTTCTGAGTGGAAAGGCTGTCGCTCAACGGATAAAAGTTACTCT
>ARS09883_Chondria_tumulosa_UPA Alignment of 2 sequences: 09883-UPAF.ab1, 09883-UPAR.ab1 (reversed)
TATGAAGCTTTACTGTAACTTGAAATTGATCTCGGGTTTATTTTGCGCAGTATAGGTGGGAGGCTAAGATTTTATGTTTGTGGATATAAATGAGCCATCAGTGAGATACCACTCTAATTAAACTAGAATTCTAATCTTGATGCCGTTATCCGGCCAAGAGACATTTTCAGGCGGGCAGTTTGACTGGGGCGGTCGCCTCCTAAAAAGTAACGGAGGTGTGCAAAGGTTTTCTCAGGCTGGTTGGAAATCAGTTGTAGAGTGTAAAGGTATAAGAAAGCTTGACTGCGAGACTTACAAGTCGAGCAGAGACGAAAGTCGGCCTTAGTGATCCGACAGTTCTGAGTGGAAAGGCTGTCGCTCAACGGATAAAAGTTACTCT
>ARS09884_Chondria_tumulosa_UPA Alignment of 2 sequences: 09884-UPAF.ab1, 09884-UPAR.ab1 (reversed)
TATGAAGCTTTACTGTAACTTGAAATTGATCTCGGGTTTATTTTGCGCAGTATAGGTGGGAGGCTAAGATTTTATGTTTGTGGATATAAATGAGCCATCAGTGAGATACCACTCTAATTAAACTAGAATTCTAATCTTGATGCCGTTATCCGGCCAAGAGACATTTTCAGGCGGGCAGTTTGACTGGGGCGGTCGCCTCCTAAAAAGTAACGGAGGTGTGCAAAGGTTTTCTCAGGCTGGTTGGAAATCAGTTGTAGAGTGTAAAGGTATAAGAAAGCTTGACTGCGAGACTTACAAGTCGAGCAGAGACGAAAGTCGGCCTTAGTGATCCGACAGTTCTGAGTGGAAAGGCTGTCGCTCAACGGATAAAAGTTACTCT
>ARS09885_Chondria_tumulosa_UPA Alignment of 2 sequences: 09885-UPAF.ab1, 09885-UPAR.ab1 (reversed)
TATGAAGCTTTACTGTAACTTGAAATTGATCTCGGGTTTATTTTGCGCAGTATAGGTGGGAGGCTAAGATTTTATGTTTGTGGATATAAATGAGCCATCAGTGAGATACCACTCTAATTAAACTAGAATTCTAATCTTGATGCCGTTATCCGGCCAAGAGACATTTTCAGGCGGGCAGTTTGACTGGGGCGGTCGCCTCCTAAAAAGTAACGGAGGTGTGCAAAGGTTTTCTCAGGCTGGTTGGAAATCAGTTGTAGAGTGTAAAGGTATAAGAAAGCTTGACTGCGAGACTTACAAGTCGAGCAGAGACGAAAGTCGGCCTTAGTGATCCGACAGTTCTGAGTGGAAAGGCTGTCGCTCAACGGATAAAAGTTACTCT
>ARS09888_Chondria_tumulosa_UPA Alignment of 2 sequences: 09888-UPAF.ab1, 09888-UPAR.ab1 (reversed)
TATGAAGCTTTACTGTAACTTGAAATTGATCTCGGGTTTATTTTGCGCAGTATAGGTGGGAGGCTAAGATTTTATGTTTGTGGATATAAATGAGCCATCAGTGAGATACCACTCTAATTAAACTAGAATTCTAATCTTGATGCCGTTATCCGGCCAAGAGACATTTTCAGGCGGGCAGTTTGACTGGGGCGGTCGCCTCCTAAAAAGTAACGGAGGTGTGCAAAGGTTTTCTCAGGCTGGTTGGAAATCAGTTGTAGAGTGTAAAGGTATAAGAAAGCTTGACTGCGAGACTTACAAGTCGAGCAGAGACGAAAGTCGGCCTTAGTGATCCGACAGTTCTGAGTGGAAAGGCTGTCGCTCAACGGATAAAAGTTACTCT
>ARS10441_Chondria_cf._nidifica_UPA Alignment of 2 sequences: 10441-UPAF_R.ab1, 10441-UPAR_R.ab1 (reversed)
TNTGGACAARAANNNNCNTAWGAAGCTTTWNTRTAGCCTRGGAKWGACTKTGKGTTTATTTTGCRCAGTATAGGTGGGAGGCTAAGATTTTATATTTGCGGATATAAAGGAGCCATTAGTGAGATACCACTCTGATTAAACTAGAATTCTAATCTTGATGCCGTTATCCGGCCAAGAGACATTTCCTGGTGGGCAGTTTGACTGGGGCGGTCGCCTCCTAAAARGTAACGGAGGCGTGCAAAGGTTTYCTCAGGCTGGTCGGAAATCAGTCGTAGAGTGTAAAGGCATAAGAAAGCTTGACTGCGAGACCTACAAGTCGAGCAGAGACGAAAGTCGGCCTTAGTGATCCGACAGTTCTGAGTGGAAAGGCTGTCGCTCAACGGATAAAAGTTACTCTAGGGNNNCCAGGGCTGAA
>ARS10455_Chondria_cf._atropurpurea_UPA Alignment of 2 sequences: 10455-UPA_F.ab1, 10455-UPA_R.ab1 (reversed)
TGGACNNNAAAARRNCCTATGAAGCTTTACTGTAGCTTGGGATTGACTTTGGGTTTATTTTGCGCAGTATAGGTGGGAGGCTAAGAGCATATATTTGCGGATATAAAGGAGCCATCAGTGAGATACCACTCTAATTAAACTAGAATTCTAATCTTGATGCCGTTAACCGGCCAAGAAACATTTCCAGGTGGGCAGTTTGACTGGGGCGGTCGCCTCCTAAAAAGTAACGGAGGCGTGCAAAGGTTTTCTCAGGCTGGTCGGAAATCAGTCGTAGAGTGTAAAGGCATAAGAAAGCTTGACTGCGAGACTTACAAGTCGAGCAGAGACGAAAGTCGGCCTTAGTGATCCGACAGTTCTGAGTGGAAAGGCTGTCGCTCAACGGATAAAAGTTACTCTAGGNNNNNNGGGCTGAAA
>ARS10457_Chondria_cf._ryukuensis_UPA Alignment of 2 sequences: 10457-UPA_F.ab1, 10457-UPA_R.ab1 (reversed)
CAGAAAGMCCCTATGAAGCTTTACTGTAGCKKGGGAKKGATTTMGGGTTTATTTTGCGCAGTATAGGTGGGAGACTGAGATATTATATTTTCGGATATAAAGGAGTCATCAGTGAGATACCACTCTAATTAAACTAGAACTCTAATCTTGAMGCCGYTAMCCGGCCAAGAGACATTTCCTGGTGGGCAGTTTGACTGGGGCGGTCGCCTCCTAAAAAGTAACGGAGGCGTGCAAAGGTTTTCTCAGACTGGTCGGAAATCAGTCGTAGAGTGTAAAGGCATAAGARAGCTTGACTGCGAGACCTACAAGTCGAGCAGAGACGAAAGTCGGCCTTAGTGATCCGACAGTKCTGAGTGGAAAGGCTGTCGCTCAMCGGATAAAAGTTACTCTAKGGNNNCAGGSTGAAA
>ARS10459_Ceramiales_sp._UPA Alignment of 2 sequences: 10459-UPA_F.ab1, 10459-UPA_R.ab1 (reversed)
TGGACAGAAANNMCCTATGAAGCTTTACTGTAACTTGAAATTGAATTTGGGCTTATTTTGCGCAGAATAGGTGGGAGGCTAAGATGTTATGTTTCTGGACATAAAAGAGCCGTCTTTGAGATACCACTCTAATTAAACTAGAATTCTAATCTTGATGCCGTTATCCGGCCAAGAGACATTTTCAGGCGGGCAGTTTGACTGGGGCGGTCGCCTCCTAAAAGGTAACGGAGGCGTGCAAAGGTTCTTTCAGGCTGGTCAGAAATCAGTCGCAGAGTGCAAAGGCATAAAAGAGCTTGACTGCGAGACCTACAAGTCGAGCAGAGACGAAAGTCGGCCTTAGTGATCCGACAGTACTGAGTGGAAAGGCTGTCGCTCAACGGATAAAAGTTACTCTAGGGWNNCCAGGCTGAA
>ARS10462_Laurencia_sp._UPA Alignment of 2 sequences: 10462-UPAF_R.ab1, 10462-UPAR_R.ab1 (reversed)
GMCCTATGAAGCTTTACTGTAGCTTGGAATTGATTTCGGGTTTATTTTGCGCAGTATAGGTGGGAGGCTAAGACTTTATGTTTGCGGATGTAAATGAGCCAAAAGTGAGATACCACTCTGATTAAACTAGAATTCTAATCTTGATGCCGTTATCCGGCCAAGAGACATTTTCAGGTGGGCAGTTTGACTGGGGCGGTCGCCTCCTAAAAGGTAACGGAGGCGTGCAAAGGTTTCCTCAGACTGGTCGGAAATCAGTCGTAGAGTATAAAGGTATAAGGAAGCTTGACTGTGAGACTTACAAGTCGAACAGAGACGAAAGTCGGCCTTAGTGATCCGACAGTTCTGAGTGGAAAGGCTGTCGCTCAACGGATAAAAGTTACTCTAGGNNNACCNGGGCTGAANA
>ARS10463_Chondria_sp._UPA Alignment of 2 sequences: 10463-UPA_F.ab1, 10463-UPA_R.ab1 (reversed)
GTGACAAGAAAAARMCCTATGAAGCTTTACTGTAGCCTGGGATTGACTTTGGGTTTATTTTGCGCAGTATAGGTGGGAGGCTAAGATTTTATATTTGCGGATATAAAGGAGCCATTAGTGAGATACCACTCTGATTAAACTAGAATTCTAATCTTGATGCCGTTATCCGGCCAAGAGACATTTCCTGGTGGGCAGTTTGACTGGGGCGGTCGCCTCCTAAAAAGTAACGGAGGCGTGCAAAGGTTTTCTCAGGCTGGTCGGAAATCAGTCGTAGAGTGTAAAGGCATAAGAAAGCTTGACTGCGAGACCTACAAGTCGAGCAGAGACGAAAGTCGGCCTTAGTGATCCGACAGTTCTGAGTGGAAAGGCTGTCGCTCAACGGATAAAAGTTACTCTAGGRNNCAAGGCTNAA
>ARS10465_Chondria_cf._lanceolata_UPA Alignment of 2 sequences: 10465-UPA_F.ab1, 10465-UPA_R.ab1 (reversed)
TGGACAGAANNGMCCTATGAAGCTTTACTGTAGCTTGGAATTGAACTCGGGCTTATTTTGCGCAGCATAGGTGGGAAGCTAAGATGTTACATTTGTGGATGTAAAAGAGCTGTCAGTGAGATACCACTCTAATTAAACTAGAATTCTAATCTTGATGCCGTTATCCGGCCAAGAGACATTTCCAGGTGGGCAGTTTGACTGGGGCGGTCGCCTCCTAAAAGGTAACGGAGGCGTGCAAAGGTTTTCTCAGGCTGGTCGGAAATCAGTCGTAGAGTGTAAAGGCATAAGAAAGCTTGACTGCGAGACCTACAAGTCGAGCAGAGACGAAAGTCGGCCTTAGTGATCCGACAGTGCTGAGTGGAAAGGCTGTCGCTCAACGGATAAAAGTTACTCTAGGNNNNCNNGGCTGAA
>ARS10467_Chondria_sp._UPA Alignment of 2 sequences: 10467-UPAF_R.ab1, 10467-UPAR_R.ab1 (reversed)
GACAANANNNNNCYTAWGAAGCTTTASTRTAGCSTGGRATWGACTTTGGGTTTATTTTGCGCAGTATAGGTGGGAGGCTAAGATWTTATATTTGCGGATATAAAGGAGCCATTAGTGAGATACCACTCTGATTAAACTAGAATTCTAATCTTGATGCCGTTATCCGGCCAAGAGACATTTCCTGGTGGGCAGTTTGACTGGGGCGGTCGCCTCCTAAAAAGTAACGGAGGCGTGCAAAGGTTTYCTCAGGCTGGTCGGAAATCAGTCGTAGAGTGTAAAGGCATAAGRAAGCTTGACTGCGAGACYTACAAGTCGAGCAGAGACGAAAGTCGGCCTTAGTGATCCGACAGTTCTGAGTGGAAAGGCTGTCGCTCAACGGATAAAAGTTACTCTAGGGWNNNNCAGGCTGAA
>ARS10468_Chondria_cf._macrocarpa_UPA_ Alignment of 2 sequences: 10468-UPAF_R.ab1, 10468-UPAR_R.ab1 (reversed)
GGACAGAANNRMCYTATGAAGCTTTACTGTAGCCTGGGATTGACTTTGGGTTTATTTTGCGCAGTATAGGTGGGAGGCTAAGATTTTATATTTGCGGATATAAAGGAGCCATTAGTGAGATACCACTCTGATTAAACTAGAATTCTAATCTTGATGCCGTTATCCGGCCAAGAGACATTTCCTGGTGGGCAGTTTGACTGGGGCGGTCGCCTCCTAAAAAGTAACGGAGGCGTGCAAAGGTTTTCTCAGGCTGGTCGGAAATCAGTCGTAGAGTGTAAAGGCATAAGAAAGCTTGACTGCGAGACCTACAAGTCGAGCAGAGACGAAAGTCGGCCTTAGTGATCCGACAGTTCTGAGTGGAAAGGCTGTCGCTCAACGGATAAAAGTTACTCTAGGGWNNCAGGCTGAA
>ARS10471_Chondria_cf._macrocarpa_UPA Alignment of 2 sequences: 10471-UPAF.ab1, 10471-UPAR.ab1 (reversed)
TNGACAGAAAANNMCCTATGAAGCTTTACTGTAGCCTGGGATTGACTTTGGGTTTATTTTGCGCAGTATAGGTGGGAGGCTAAGATTTTATATTTGCGGATATAAAGGAGCCATTAGTGAGATACCACTCTGATTAAACTAGAATTCTAATCTTGATGCCGTTATCCGGCCAAGAGACATTTCCTGGTGGGCAGTTTGACTGGGGCGGTCGCCTCCTAAAAAGTAACGGAGGCGTGCAAAGGTTTTCTCAGGCTGGTCGGAAATCAGTCGTAGAGTGTAAAGGCATAAGAAAGCTTGACTGCGAGACCTACAAGTCGAGCAGAGACGAAAGTCGGCCTTAGTGATCCGACAGTTCTGAGTGGAAAGGCTGTCGCTCAACGGATAAAAGTTACTCTAGGGAANCANGGCTGAAA
>ARS10491_Chondria_sp._UPA Alignment of 2 sequences: 10491-UPAF.ab1, 10491-UPAR.ab1 (reversed)
CAGAAAAGACCCTATGAAGCTTTACTGTAGCYTGGRATTGACTTTGGGTTTATTTTGCGCAGTATAGGTGGGAGGCTRNAGATATTATAYTTGCGGRTATAAAGGAGCCATTAGTGAGATACCACTCTRATTAAACTAGAATTCTAATCTTGATGYCGTTATCCGGCCAAGAAACATTTCCAGGTGGGCAGTTTGACTGGGGCGGTCGCCTCCTAAAAAGTAACGGAGGCGTGCAAAGGTTTTCTCAGGCTGGTCGGAAATCAGTCGTAGAGTGTAAAGGCATAAGAAAGCTTGACTGCGAGACCTACAAGTCGAGCAGAGACGAAAGTCGGCCTTAGTGATCCGACAGTTCTGAGTGGAAAGGCTGTCGCTCAACGGATAAAAGTTACTCTAGGGWNNNCAGGCTGAAAAA
>ARS10492_Chondria_sp._UPA Alignment of 2 sequences: 10492-UPAF.ab1, 10492-UPAR.ab1 (reversed)
TNGWCAGGAAAANNCCTATGAAGCTTTACTGTAGTTTGGAATTGGGTTTGAGCTTATTTTGCGCAGTATAGGTGGGAGGCTAAGATTTTGTACTTTAGGGTATATAAGGAGCCATCAGTGAGATACCACTCTAATTAAACTAAAATTCTAATCTTGATGCCGTTATCCGGCCAAGAAACATTTTCAAATAGGCAGTTTGACTGGGGCGGTCGCCTCCTAAAAGGTAACGGAGGCGTGCAAAGGTTTCTTCAGACTGGTCGGAAATCAGTCGTAGAGTATAAAGGTATAAAGAAGCTTGACTGCAAGACTTACAAGTCGAGCAGAGACGAAAGTCGGCCTTAGTGATCCGGCAGTACTGAGTGGAAAGGCTGTCGCTCAACGGATAAAAGTTACTCTAGGNNNNNNNGGGCTGAA
>ARS10495_Laurencia_sp._UPA Alignment of 2 sequences: 10495-UPAF.ab1, 10495-UPAR_R.ab1 (reversed)
GACAGAANNNMCNTATGAAGCTTTACTGTAGCTTGGAGTTGATTTCGGGTTTATTTTGCGCAGTATAGGTGGGAGGCTAAGAATTTATGTTTGCGGATGTAAATGAGCCAAAAGTGAGATACCACTCTGATTAAACTAGAATTCTAATCTTGATGCCGTTATCCGGCCAAGAAACATTTTCAGGTAGGCAGTTTGACTGGGGCGGTCGCCTCCTAAAAGGTAACGGAGGCGTGCAAAGGTTTCCTCAGGCTGGTCGGAAATCAGTCGTAGAGTATAAAGGTATAAGGAAGCTTGACTGTGAGACTTACAAGTCGAACAGAGACGAAAGTCGGCCTTAGTGATCCGACAGTTCTGAGTGGAAAGGCTGTCGCTCAACGGATAAAAGTTACTCTAGGRNNNCCAGGGNTGAAA
>ARS10496_Chondria_sp._UPA_ Alignment of 2 sequences: 10496-UPA_F.ab1, 10496-UPA_R.ab1 (reversed)
GACAGAANNNNMCCTATGAAGCTTTACTGTAGCTTGGGATTGATTTCGGGTTTATTTTGCGCAGTATAGGTGGGAGACTAAGATATTATATTTTCGGATATAAAGGAGTCATCAGTGAGATACCACTCTAATTAAACTAGAACTCTAATCTTGAAGCCGTTAACCGGCCAAGAGACATTTCCTGGTGGGCAGTTTGACTGGGGCGGTCGCCTCCTAAAAAGTAACGGAGGCGTGCAAAGGTTTTCTCAGACTGGTCGGAAATCAGTCGTAGAGTGTAAAGGCATAAGAAAGCTTGACTGCGAGACCTACAAGTCGAGCAGAGACGAAAGTCGGCCTTAGTGATCCGACAGTTCTGAGTGGAAAGGCTGTCGCTCAACGGATAAAAGTTACTCTAGGNNNNNNGGCTGAA
>ARS10955_Chondria_tumulosa_UPA Alignment of 2 sequences: 10955-UPAF.ab1, 10955-UPAR.ab1 (reversed)
TATGAAGCTTTACTGTAACTTGAAATTGATCTCGGGTTTATTTTGCGCAGTATAGGTGGGAGGCTAAGATTTTATGTTTGTGGATATAAATGAGCCATCAGTGAGATACCACTCTAATTAAACTAGAATTCTAATCTTGATGCCGTTATCCGGCCAAGAGACATTTTCAGGCGGGCAGTTTGACTGGGGCGGTCGCCTCCTAAAAAGTAACGGAGGTGTGCAAAGGTTTTCTCAGGCTGGTTGGAAATCAGTTGTAGAGTGTAAAGGTATAAGAAAGCTTGACTGCGAGACTTACAAGTCGAGCAGAGACGAAAGTCGGCCTTAGTGATCCGACAGTTCTGAGTGGAAAGGCTGTCGCTCAACGGATAAAAGTTACTCTA
>ARS10981_Chondria_cf._dasyphylla_UPA Alignment of 2 sequences: 10981-UPAF.ab1, 10981-UPAR.ab1 (reversed)
WGRARSTTTWNYKKWRCCTGGAANTGRSTTYGGGTTTATWTTGCGCAGTATAGGTGGGAGGCTATGACRKTATATTTGCGGATATAARAGAGCCATCAGTGAGATACCACTCTAATTAAACTAGAATTCTAATCYTRATRCCGTTATCCGGYCANGGRACATTTCCAGGYGGGCAGTTTGACTGGGGCGGTCGCCTCCTAAAARGTAACGGAGGCGTGCAAAGGTTTTCTCAGRYTGGTTGGAAATCARTCGTAGAGTGTAAAGGCATAAGAAAGCTTGACTGCNGAGACCTACAAGTCGAGCAGAGACGAAAGTCGGCCTTAGTGATCCGACAKWTYKGAKKGNAAAGGCTGYCSYYCANCGRATAAAAKTTMYYCWAGGANCNCNGGYTRA
>ARS10982_Acanthophora_sp._UPA Alignment of 2 sequences: 10982-UPAF.ab1, 10982-UPAR.ab1 (reversed)
CNTAWGRAGCTTTWYTRTAGCSTRRGAKWGACTNNGGGTWTATTTTGCGCAGTATAGGTGGGAGGCTAAGAWTNTTATATTTGCGGATATAAAGGAGCCATTAGTGAGATACCACTCTGATTAAACTRRAWTTCTAATCTTGATGCCGTTATCCGGCCAAGAGACATTTCCTGGTGGGCAGTTTGACTGGGGCGGTCGCCTCCTAAAAAGTAACGGAGGCGTGCAAAGGTTTYCTCAGGCTGGTCGGAAATCAGTCGTAGAGTGTAAAGGCATAAGAAAGCTTGACTGCGAGACCTACAAGTCGAGCAGAGACGAAAGTCGGCCTTAGTGATCCGACAGTTCTGAGTGGAAAGGCTGTCGCTCAACGGATAAAAGTTACTCTAGGNNNNNCAGGGCTGAAA
>ARS10983_Acanthophora_cf._spicifera_UPA Alignment of 2 sequences: 10983-UPAF.ab1, 10983-UPAR.ab1 (reversed)
TTNTGSACANAANNNSMCNTRNGRAKCTTTWNTRTAKCNTRRRAKWGWNTNNGGGTWTATTKTGCGCAGTATAGGTGGGAGGCTAGAGATTTTATATTTGCGGATATAAAGGAGCCATTAGTGAGATACCACTCTGATTAAACTAGAATTCTAATCTTGATGCCGTTATCCGGCCAAGARACATTTCCTGGTGGGCAGTTTGACTGGGGCGGTCGCCTCCTAAAARGTAACGGAGGCGTGCAAAGGTTTYCTCAGGCTGGTCGGAAATCAGTCGTAGAGTGTAAAGGCATAAGRAAGCTTGACTGCGAGACCTACAAGTCGAGCAGAGACGAAAGTCGGCCTTAGTGATCCGACAGTTCTGAGTGGAAAGGCTGTCGCTCAACGGATAAAAGTTACTCTAGGNNNNNCCAGGCTGAA
>ARS10984_Acanthophora_cf._spicifera_UPA Alignment of 2 sequences: 10984-UPAF.ab1, 10984-UPAR.ab1 (reversed)
SACARNAANNNNCNTRWGAAGCTTTWSTRTANCSNRRRAKWGRCTTNGGGTWTATTTTGCGCAGTATAGGTGGGAGGCTNAGATTNTTATATTTGCGGATATAAAGGAGCCATTAGTGAGATACCACTCTGATTAAACTAGAATTCTAATCTTGATGCCGTTATCCGGCCAAGAGACATTTCCTGGTGGGCAGTTTGACTGGGGCGGTCGCCTCCTAAAAAGTAACGGAGGCGTGCAAAGGTTTTCTCAGGCTGGTCGGAAATCAGTCGTAGAGTGTAAAGGCATAAGRAAGCTTGACTGCGAGACCTACAAGTCGAGCAGAGACGAAAGTCGGCCTTAGTGATCCGACAGTTCTGAGTGGAARGGCTGTCGCTCAACGGATAAAAGTTACTCTAGGNNNAANNNGGCTGA
>ARS10985_Chondria_sp._UPA Alignment of 2 sequences: 10985-UPAF.ab1, 10985-UPAR.ab1 (reversed)
YTAWGAAKCTTTWSTRTAKCNTRRRAKWGWNTNNGKGTTTATTKTGCGCAGTATAGGTGGGAGGCTAAGATTTTATATTTGCGGATATAAAGGAGCCATTAGTGAGATACCACTCTGATTRAACTAGAATTCTAATCTTGATGCCGTTATCCGGCCAAGAGACATTTYCTGGTGGGCAGTTTGACTGGGGCGGTCGCCTCCTAAAARGTAACGGAGGCGTGCAAAGGTTTYCTCAGGCTGGTCGGAAATCAGTCGTAGAGTGTAAAGGCATAAGRAAGCTTGACTGCGAGACTTACAAGTCGAGCAGAGACGAAAGTCGGCCTTAGTGATCCGACAGTTCYGAGTGGAAAGGCTGTCGCTCAACGGATAAAAGTTACTCTNNNNNNCCCNNGGCTGAA
>ARS10986_Chondria_sp._UPA Alignment of 2 sequences: 10986-UPAF.ab1, 10986-UPAR.ab1 (reversed)
TATGAAGCTTTACTGTAGCTTGGAATTGATTTCGGGTTTATTTTGCGCAGTATAGGTGGGAGGCTAGGATAATGCGTTTGAGGATGTAGAGGAGCCAATAGTGAGATACCACTCTAATTAAACTAGAATTCTAATCTTGATGCCGTTATCCGGCTAAGAAACATTTTCAGGTGGGCAGTTTGACTGGGGCGGTCGCCTCCTAAAAAGTAACGGAGGCGTGCAAAGGTTTCTTCAGGCTGGTCGGAAATCAGCCGTAGAGTGTAAAGGCATAAAGAAGCTTGACTGCGAGACCTACAAGTCGAGCAGAGACGAAAGTCGGCCTTAGTGATCCGACAGTTCTGAGTGGAAAGGCTGTCGCTCAACGGATAAAAGTTACTCTAGNNNNNCCNNNNGGNCTGAAA
>ARS10987_Chondria_sp._UPA Alignment of 2 sequences: 10987-UPAF.ab1, 10987-UPAR.ab1 (reversed)
GACAGGAAANNSCCTATGAAGCTTTACTGTAGTTTGGAATTGACTTCGGGTTTATTTTGCGCAGTATAGGTGGGAGGCTAAGAGCTTACATTTGCGGATGTGAAGGAGCCAATAGTGAGATACCACTCTAATTAAACTAGAATTCTAATCTTGATGCCGTTATCCGGCCAAGAGACATTTTCAGATGGGCAGTTTGACTGGGGCGGTCGCCTCCTAAAAAGTAACGGAGGCGTGCAAAGGTTTTCTCAGACTGGTCGGAAATCAGTCGTAGAGTGTAAAGGCATAAGAAAGCTTGACTGTGAGACTTACAAGTCGAACAGAGACGAAAGTCGGCCTTAGTGATCCGACAGTTCTGAGTGGAAAGGCTGTCGCTCAACGGATAAAAGTTACTCTAGGNNNCCCCNNGGGCTGAAA
>ARS10989_Laurencia_sp._UPA Alignment of 2 sequences: 10989-UPAF.ab1, 10989-UPAR.ab1 (reversed)
TTNTGGACAAAAANNNNCYTAWGAAGCTTTACTGTAGCSTGGGATTGACTKTGGGTTTATTTTGCGCAGTATAGGTGGGAGGCTAAGATTTTATATTTGCGGATATAAAGGAGCCATTAGTGAGATACCACTCTGATTAAACTAGAATTCTAATCTTGATGCCGTTATCCGGCCAAGAGACATTTCCTGGTGGGCAGTTTGACTGGGGCGGTCGCCTCCTAAAARGTAACGGAGGCGTGCAAAGGTTTTCTCAGGCTGGTCGGAAATCAGTCGTAGAGTGTAAAGGCATAAGAAAGCTTGACTGCGAGACCTACAAGTCGAGCAGAGACGAAAGTCGGCCTTAGTGATCCGACAGTTCTGAGTGGAAAGGCTGTCGCTCAACGGATAAAAGTTACTCTAGGRNNNNAGGGCTGAA
>ARS10990_Laurencia_sp._UPA Alignment of 2 sequences: 10990-UPAF.ab1, 10990-UPAR.ab1 (reversed)
TNTGGACAAAAANNNNNNTAWGAAGCTTTASTRTAGCSTGGRATTGACTTTGGGTTTATTTTGCGCAGTATAGGTGGGAGGCTAAGATTNTTATATTTGCGGATATAAAGGAGCCATTAGTGAGATACCACTCTGATTAAACTAGAATTCTAATCTTGATGCCGTTATCCGGCCAAGAGACATTTCCTGGTGGGCAGTTTGACTGGGGCGGTCGCCTCCTAAAARGTAACGGAGGCGTGCAAAGGTTTTCTCAGGCTGGTCGGAAATCAGTCGTAGAGTGTAAAGGCATAAGAAAGCTTGACTGCGAGACCTACAAGTCGAGCAGAGACGAAAGTCGGCCTTAGTGATCCGACAGTTCTGAGTGGAAAGGCTGTCGCTCAACGGATAAAAGTTACTCTAGGNNNAACAGGGCTGA
>ARS10991_Laurencia_sp._UPA Alignment of 2 sequences: 10991-UPAF.ab1, 10991-UPAR.ab1 (reversed)
GCCNTANGNRKCTTTWYTRKRKCNNNNGMKWGGNNNKGKGTWYATNNNGCGCAGTATAGGTGGGAGGMTRAGAWTTTATATTTGCGGATATWAAGGAGCCATWAGTGAGATACCACTCTGATTRAWCTARAATTCTAATCTTGATGCCGTTATCCGGCCAAGAGACATTTCCTGGTGGGCAGTTTGACTGGGGCGGTCGCCTCCTAAAAAGTAACGGAGGCGTGCAAAGGTTYTCTCAGGCTGGTCGGAAATCAGTCGTAGAGTGTAAAGGCATAAGAAAGCTTGACTGCGAGACYTACAAGTCGAGCAGAGACGAAAGTCGGCCTTAGTGATCCGACAGTTCTGAGTGGAAAGGCTGTCGCTCAMCGGATAAAAGTTACTCTAGGNNAAACANGGCTGAAA
>ARS10992_Laurencia_sp._UPA Alignment of 2 sequences: 10992-UPAF.ab1, 10992-UPAR.ab1 (reversed)
TNTNGACAAAAANNNNNNTRWGRAGCTTTWNTRTRGTKTRRAAKWGATTTCGGGTTTATTKTGCGCAGTATAGGTGGGAGGCTAAGAATTWRCWTTTGCGGATGTGAAGGAGCCAATAGTGAGATACCACTCTGATTAAACTAGAATTCTAATCTTGATGCCGTTATCCGGCCAAGAGACATTTTCAGATGGGCAGTTTGACTGGGGCGGTCGCCTCCTAAAAAGTAACGGAGGCGTGCAAAGGTTTTCTCAGACTGGTYGGAAATCAGTCGTAGAGTGTAAAGGYATAAGAAAGCTTGACTGYGAGACCTACAAGTCGAACAGAGACGAAAGTCGGYCTTAGTGATCCGACAGTTCTGAGTGGAAAGGCTGTCGCTCAACGGATAAAAGTTACTCTAGNNNNNNCAGGCTGAA
>ARS10993_Laurencia_cf._majuscula_UPA Alignment of 2 sequences: 10993-UPAF.ab1, 10993-UPAR.ab1 (reversed)
TGGACANNAAAANNSCNTATGAAGCTTTACTGTAGCTTGGAGCTGATTTCGGGTTTATTTTGCGCAGTATAGGTGGGAGGCTAAGAATTTATGTTTGCGGATGTAAATGAGCCAAAAGTGAGATACCACTCTGATTAAACTAGAATTCTAATCTTGATGCCGTTATCCGGCCAAGAAACATTTTCAGGTAGGCAGTTTGACTGGGGCGGTCGCCTCCTAAAAGGTAACGGAGGCGTGCAAAGGTTTCCTCAGGCTGGTCGGAAATCAGTCGTAGAGTATAAAGGTATAAGGAAGCTTGACTGTGAGACTTACAAGTCGAACAGAGACGAAAGTCGGCCTTAGTGATCCGACAGTTCTGAGTGGAAAGGCTGTCGCTCAACGGATAAAAGTTACTCTAGGRAANNNNNGGGGNTAAAA
>ARS11013_Chondrophycus_cf._surculigerus_UPA Alignment of 2 sequences: 11013-UPAF.ab1, 11013-UPAR.ab1 (reversed)
GACAGAANNRMCMTAWGAAGCTTTASTRTAGCSTRGGATWGACTKTGGGTWTATTTTGCGCAGTATAGGTGGGAGGCTAAGATTNTTATATTTGCGGATATAAAGGAGCCATTAGTGAGATACCACTCTGATTAAACTAGAATTCTAATCTTGATGCCGTTATCCGGCCAAGAGACATTTCCTGGTGGGCAGTTTGACTGGGGCGGTCGCCTCCTAAAARGTAACGGAGGCGTGCAAAGGTTYYCTCAGGCTGGTCGGAAATCAGTCGTAGAGTGTAAAGGCATAAGRAAGCTTGACTGCGAGACCTACAAGTCGAGCAGAGACGAAAGTCGGCCTTAGTGATCCGACAGTTCTGAGTGGAAAGGCTGTCGCTCAACGGATAAAAGTTACTCTAGGGWNNCCAGGGCTGAA
>ARS11018_Laurencia_sp._UPA Alignment of 2 sequences: 11018-UPAF.ab1, 11018-UPAR.ab1 (reversed)
TTGGACAGAAANNGMCCTATGAAGCTTTACTGTAGTTTGGAATTGACTTCGGGTTTATTTTGCGCAGTATAGGTGGGAGGCTAAGAGCTTACATTTGCGGATGTGAAGGAGCCAATAGTGAGATACCACTCTAATTAAACTAGAATTCTAATCTTGATGCCGTTATCCGGCCAAGAGACATTTTCAGATGGGCAGTTTGACTGGGGCGGTCGCCTCCTAAAAAGTAACGGAGGCGTGCAAAGGTTTTCTCAGACTGGTCGGAAATCAGTCGTAGAGTGTAAAGGCATAAGAAAGCTTGACTGTGAGACTTACAAGTCGAACAGAGACGAAAGTCGGCCTTAGTGATCCGACAGTTCTGAGTGGAAAGGCTGTCGCTCAACGGATAAAAGTTACTCTAGGNANNANNGGCTGAA
>ARS11020_Laurencia_cf._nipponica_UPA Alignment of 2 sequences: 11020-UPAF.ab1, 11020-UPAR.ab1 (reversed)
TNTGGACAAAAANNNMCYTAWGAAGCTTTASTRTAGCSTRGGATWGAYTKTGGGTTTATTTTGCGCAGTATAGGTGGGAGGCTAAGATTTTATATTTGCGGATATAAAGGAGCCATTAGTGAGATACCACTCTGATTAAACTAGAATTCTAATCTTGATGCCGTTATCCGGCCAAGAGACATTTCCTGGTGGGCAGTTTGACTGGGGCGGTCGCCTCCTAAAARGTAACGGAGGCGTGCAAAGGTTTYCTCAGGCTGGTCGGAAATCAGTCGTAGAGTGTAAAGGCATAAGAAAGCTTGACTGCGAGACCTACAAGTCGAGCAGAGACGAAAGTCGGCCTTAGTGATCCGACAGTTCTGAGTGGAAAGGCTGTCGCTCAACGGATAAAAGTTACTCTAGGNANNCNNGGCTGAA
>ARS11022_Chondrophycus_cf._undulatus_UPA Alignment of 2 sequences: 11022-UPAF.ab1, 11022-UPAR.ab1 (reversed)
TNTGGACAGAAANNGMCCTAWGAAGCTTTACTGTAGCCTGGGATTGAYTTTGGGTTTATTTTGCGCAGTATAGGTGGGAGGCTAAGATTTTATATTTGCGGATATAAAGGAGCCATTAGTGAGATACCACTCTGATTAAACTAGAATTCTAATCTTGATGCCGTTATCCGGCCAAGAGACATTTCCTGGTGGGCAGTTTGACTGGGGCGGTCGCCTCCTAAAAAGTAACGGAGGCGTGCAAAGGTTTTCTCAGGCTGGTCGGAAATCAGTCGTAGAGTGTAAAGGCATAAGAAAGCTTGACTGCGAGACCTACAAGTCGAGCAGAGACGAAAGTCGGCCTTAGTGATCCGACAGTTCTGAGTGGAAAGGCTGTCGCTCAACGGATAAAAGTTACTCTAGGGNNNACNNGCTGAA
>ARS11026_Chondrophycus_cf._cartilagineus_UPA Alignment of 2 sequences: 11026-UPAF.ab1, 11026-UPAR.ab1 (reversed)
CTATGAAGCTTTACTGTAACTTGRRATTGATTTYGGGTTTATTTTGCGCAGTATAGGTGGGAGGCTAAGATTTTATGTTTGNCGGATATAGAATGAGCCATCAGTGAGATACCACTCTAATTAAACTAGAATTCTAATCTTGATGCCGTTATCCGGCCAAGARACATTTYCAGGCRGGCAGTTTGACTGGGGCGGTCGCCTCCTAAAAAGTAACGGAGGYGTGCAAAGGTTTTCTCAGRCTGGTYGGAAATCAGTYGTAGAGTGTAAAGGCATAAGAAAGCTTGACTGCGAGACTTACAAGTCGAGCAGAGACGAAAGTCGGCCTTAGTGATCCGACAGTTCTGAGTGGAAAGGCTGTCGCTCAACGGATAAAAGTTACTCTAGGNNNNNGGCTGAA
>ARS11027_Chondrophycus_cf._succisus_UPA Alignment of 2 sequences: 11027-UPAF.ab1, 11027-UPAR.ab1 (reversed)
GACAGAAAGACCCTATGAAGCTTTACTGTAGTTTGGAATTGAATTCGGGTTTATTTTGCGCAGTATAGGTGGGAGGCTAAGAGTTTGCATTTGCGGATGTTAAGGAGCCAATAGTGAGATACCACTCTGATTAAACTAGAATTCTAATCTTGATGCCGTTATCCGGCCAAGAGACATTTTCAGATGGGCAGTTTGACTGGGGCGGTCGCCTCCTAAAAAGTAACGGAGGCGTGCAAAGGTTTTCTCAGACTGGTCGGAAATCAGTCGTAGAGTGTAAAGGCATAAGAAAGCTTGACTGTGAGACTTACAAGTCGAACAGAGACGAAAGTCGGCCTTAGTGATCCGACAGTTCTGAGTGGAAAGGCTGTCGCTCAACGGATAAAAGTTACTCTAGGGATAASAGGCTGAAAA
>ARS11029_Chondrophycus_cf._dotyi_UPA Alignment of 2 sequences: 11029-UPAF.ab1, 11029-UPAR.ab1 (reversed)
TTTTGACAGAAAAAAGMCCTATGAAGCTTTACTGTAGTTTGGAATTGACTTCGGGTTTATTTTGCGCAGCATAGGTGGGAGGCTAAGAACTTACATTTGTGGATGTAAAGGAGCCAACAGTGAGATACCACTCTGATTAAACTAGAATTCTAATCCTGATGCCGTTATCCGGCCAAGAGACATTTTCAGATGGGCAGTTTGACTGGGGCGGTCGCCTCCTAAAAAGTAACGGAGGCGTGCAAAGGTTTTCTCAGACTGGTCGGAAATCAGTCGTAGAGTGTAAAGGCATAAGAAAGCTTGACTGTGAGACTTACAAGTCAAACAGAGACGAAAGTCGGCCTTAGTGATCCGACAGTTCTGAGTGGAAAGGCTGTCGCTCAACGGATAAAAGTTACTCTAGGRNNCNNGGCTNAA
>ARS11034_Chondria_cf._armata_UPA Alignment of 3 sequences: 11034-UPAF.ab1, 11034-UPAR_R.ab1 (reversed), 11034-UPAR.ab1 (reversed)
TGACAGAAAAGMCCTATGAAGCTTTACTGTAGCTTGGAATTGACTTTGGGTTTATTTTGCGCAGTATAGGTGGGAGGCTAAGATATTATACTTGCGGGTATAAAGGAGCCATTAGTGAGATACCACTCTAATTAAACTAGAATTCTAATCTTGATGCCGTTAACCGGCCAAGAAACATTTCCAGGTGGGCAGTTTGACTGGGGCGGTCGCCTCCTAAAAAGTAACGGAGGCGTGCAAAGGTTTTCTCAGGCTGGTCGGAAATCAGTCGTAGAGTGTAAAGGCATAAGAAAGCTTGACTGCGAGACTTACAAGTCGAGCAGAGACGAAAGTCGGCCTTAGTGATCCGACAGTTCTGAGTGGAAAGGCTGTCGCTCAACGGATAAAAGTTACTCTAGGRNAAANNGGCTGAAA
>ARS11035_Chondria_sp._UPA Alignment of 2 sequences: 11035-UPAF.ab1, 11035-UPAR.ab1 (reversed)
GRAGNTTTANTGTWRCCTGGAATTGAGTTCGGGTTTAMTTTGYGCAGTATAGGTGGGNRGGMTAAGATAATATAYNTTGTGGRKRTAAAGGAGSYATCAGTGANGATACCACTCTAATTAARSTAGAATTYTAATCTTGATGCCGTTATCCGGMCAAGAGACATTTCCAGGTGGGCAGTTTGACTGGGGCGGTCGCCTCCTAAAAAGTAACGGAGGCGYGCAAAGGTTYTCTCAGACTGGTCGGAAATCAGTCGTAGAGTGTAAAGGCATAAGAAAGCTTGACTGCGAGACCTACAAGTCGAGCAGAGACRAAAGTCGGCCTTAGTGATCCGACRGTTCTSAKTGGAAAGGCTGTCNCTCAACGGATAAAANTTACTCTA
>ARS11036_Chondria_cf._armata_UPA Alignment of 2 sequences: 11036-UPAF.ab1, 11036-UPAR.ab1 (reversed)
CCTATGAAGCTTTACTGTAGCTTGGAATTGACTTTGGGTTTATTTCGCGCAGTATAGGTGGGAGGCTAAGATATTATACTTGCGGGTATAAAGGAGCCATTAGTGAGATACCACTCTAATTAAACTAGAATTCTAATCTTGATGCCGTTAACCGGCCAAGAAACATTTCCAGGTGGGCAGTTTGACTGGGGCGGTCGCCTCCTAAAAAGTAACGGAGGCGTGCAAAGGTTTTCTCAGGCTGGTCGGAAATCAGTCGTAGAGTGTAAAGGCATAAGAAAGCTTGACTGCGAGACTTACAAGTCGAGCAGAGACGAAAGTCGGCCTTAGTGATCCGACAGTTCTGAGTGGAAAGGCTGTCGCTCAACGGATAAAAGTTACTCTAGGRNNAANAGGCTGAAA
>ARS11037_Chondria_cf._armata_UPA Alignment of 2 sequences: 11037-UPAF.ab1, 11037-UPAR_R.ab1 (reversed)
GACAGAAANNGNCCTATGAAGCTTTACTGTAGCTTGGAATTGACTTTGGGTTTATTTCGCGCAGTATAGGTGGGAGGCTAAGATATTATACTTGCGGGTATAAAGGAGCCATTAGTGAGATACCACTCTAATTAAACTAGAATTCTAATCTTGATGCCGTTAACCGGCCAAGAAACATTTCCAGGTGGGCAGTTTGACTGGGGCGGTCGCCTCCTAAAAAGTAACGGAGGCGTGCAAAGGTTTTCTCAGGCTGGTCGGAAATCAGTCGTAGAGTGTAAAGGCATAAGAAAGCTTGACTGCGAGACTTACAAGTCGAGCAGAGACGAAAGTCGGCCTTAGTGATCCGACAGTTCTGAGTGGAAAGGCTGTCGCTCAACGGATAAAAGTTACTCTAGGRNNCCNGGCTGAAA
>ARS11040_Chondria_cf._hypoglossoides_UPA Alignment of 2 sequences: 11040-UPAF.ab1, 11040-UPAR.ab1 (reversed)
CTATGAAGCTTTACTGTARCNNNNNANTGANTTYGGGTTTATTTTGCGCAGTATAGGTGGGAGGCTAAGATTTTATRTTTGCGGATATAAAGGAGCCATYAGTGAGATACCACTCTGATTAAACTAGAATTCTAATCTTGATGCCGTTATCCGGCCAAGARACATTTCCWGGYGGGCAGTTTGACTGGGGCGGTCGCCTCCTAAAAAGTAACGGAGGCGTGCAAAGGTTTTCTCAGGCTGGTCGGAAATCAGTCGTAGAGTGTAAAGGCATAAGAAAGCTTGACTGCGAGACTTACAAGTCGAGCAGAGACGAAAGTCGGCCTTAGTGATCCGACAGTTCTGAGTGGAAAGGCTGTCGCTCAACGGATAAAAGTTACTCTAG
>ARS11041_Chondria_sp._UPA Alignment of 2 sequences: 11041-UPAF_Repeat.ab1, 11041-UPAR.ab1 (reversed)
CCTATGAAGCTTTACTGTARCNTNNNATTGAYTTCGGGTTTATTTTGCGCAGTATAGGTGGGAGGCTAAGATTTTATATTTGCGGATATAAAGGAGCCATYAGTGAGATACCACTCTRATTAAACTAGAATTCTAATCTTGATGCCGTTATCCGGCCAAGAGACATTTCCAGGTGGGCAGTTTGACTGGGGCGGTCGCCTCCTAAAAAGTAACGGAGGCGTGCAAAGGTTTTCTCAGRCTGGTCGGAAATCAGTCGTAGAGTGTAAAGGCATAAGAAAGCTTGACTGCGAGACTTACAAGTCGAGCAGAGACGAAAGTCGGCCTTAGTGATCCGACAGTTCTGAGTGGAAAGGCTGTCGCTCAACGGATAAAAGTTACTCT
>ARS11042_Chondria_cf._hypoglossoides_UPA Alignment of 2 sequences: 11042-UPAF.ab1, 11042-UPAR.ab1 (reversed)
CTATGAAGCTTTACTGTANCYTGNRATTGAYTTYGGGTTTATTTTGCGCAGTATAGGTGGGAGGCTAAGATTTTATRTTTGCGGATATAAAKGAGCCATYAGTGAGATACCACTCTGATTAAACTAGAATTCTAATCTTGATGCCGTTATCCGGCCAAGAGACATTTCCWGGYGGGCAGTTTGACTGGGGCGGTCGCCTCCTAAAAAGTAACGGAGGCGTGCAAAGGTTTTCTCAGGCTGGTCGGAAATCAGTCGTAGAGTGTAAAGGCATAAGRAAGCTTGACTGCGAGACYTACAAGTCGAGCAGAGACGAAAGTCGGCCTTAGTGATCCGACAGTTCTGAGTGGAAAGGCTGTCGCTCAACGGATAAAAGTTACTCTA
>ARS11043_Chondria_sp._UPA Alignment of 2 sequences: 11043-UPAF.ab1, 11043-UPAR.ab1 (reversed)
CNATGAAGCTTTACTGTANCYTNGNATTGAYTTTGGGTTTATTTTGCGCAGTATAGGTGGGAGGCTAAGATTTTATRTTTGYGGATATAAAKGAGCCATYAGTGAGATACCACTCTGATTAAACTAGAATTCTAATCTTGATGCCGTTATCCGGCCAAGARACATTTCCAGGYGGGCAGTTTGACTGGGGCGGTCGCCTCCTAAAAAGTAACGGAGGCGTGCAAAGGTTTTCTCAGRCTGGTCGGAAATCAGTCGTAGAGTGTAAAGGCATAAGAAAGCTTGACTGCGAGACTTACAAGTCGAGCAGAGACGAAAGTCGGCCTTAGTGATCCGACAGTTCTGAGTGGAAAGGCTGTCGCTCAACGGATAAAAGTTACTCTNNNWNNAANGGGCTGAAA
>ARS11044_Chondria_sp._UPA Alignment of 2 sequences: 11044-UPAF.ab1, 11044-UPAR.ab1 (reversed)
CAGAAANNANCCTATGAAGCTTTACTGTARCYTNNNATTGANTTYGGGTTTATTTTGCGCAGTATAGGTGGGAGGCTAAGATTTTATRTTTGCGGATATAAAGGAGCCATYAGTGAGATACCACTCTGATTAAACTAGAATTCTAATCTTGATGCCGTTATCCGGCCAAGARACATTTCCWGGYGGGCAGTTTGACTGGGGCGGTCGCCTCCTAAAAAGTAACGGAGGCGTGCAAAGGTTTTCTCAGRCTGGTCGGAAATCAGTCGTAGAGTGTAAAGGCATAAGAAAGCTTGACTGCGAGACTTACAAGTCGAGCAGAGACGAAAGTCGGCCTTAGTGATCCGACAGTTCTGAGTGGAAAGGCTGTCGCTCAACGGATAAAAGTTACTCTAGG
>ARS11045_Chondria_sp._UPA Alignment of 2 sequences: 11045-UPAF.ab1, 11045-UPAR.ab1 (reversed)
CTATGAAGCTTTACTGTANCNTNNNANTGANTTTGGGTTTATTTTGCGCAGTATAGGTGGGAGGCTAAGATTTTATRTTTGCGGATATAAAKGAGCCATYAGTGAGATACCACTCTGATTAAACTAGAATTCTAATCTTGATGCCGTTATCCGGCCAAGARACATTTCCNGGYGGGCAGTTTGACTGGGGCGGTCGCCTCCTAAAAAGTAACGGAGGCGTGCAAAGGTTTTCTCAGRCTGGTCGGAAATCAGTCGTAGAGTGTAAAGGCATAAGAAAGCTTGACTGCGAGACTTACAAGTCGAGCAGAGACGAAAGTCGGCCTTAGTGATCCGACAGTTCTGAGTGGAAAGGCTGTCGCTCAACGGATAAAAGTTACTCT
>ARS11046_Chondria_cf._armata_UPA Alignment of 2 sequences: 11046-UPAF.ab1, 11046-UPAR.ab1 (reversed)
YWAGACAGAAAAAANMCCTATGAAGCTTTACTGTAGCTTGGAATTGACTTTGGGTTTATTTTGCGCAGTATAGGTGGGAGGCTAAGATATTATGCTTGCGGGTATAAAGGAGCCATTAGTGAGATACCACTCTAATTAAACTAGAATTCTAATCTTGATGCCGTTAACCGGCCAAGAAACATTTCCAGGTGGGCAGTTTGACTGGGGCGGTCGCCTCCTAAAAAGTAACGGAGGCGTGCAAAGGTTTTCTCAGGCTGGTCGGAAATCAGTCGTAGAGTGTAAAGGCATAAGAAAGCTTGACTGCGAGACTTACAAGTCGAGCAGAGACGAAAGTCGGCCTTAGTGATCCGACAGTTCTGAGTGGAAAGGCTGTCGCTCAACGGATAAAAGTTACTCTAGGRNANNNNNGGCTGAAA
>ARS11048_Chondria_sp._UPA Alignment of 2 sequences: 11048-UPAF.ab1, 11048-UPAR.ab1 (reversed)
ACAGAAANNNNNNNATGAAGCTTTACTGTARCYTGNNANASKNTTYGGGTTTATTTTGCGCAGTATAGGTGGGAGGCTAAGACWTTATRTTTGCGGATATAAAGGAGCCATCAGTGAGATACCACTCTAATTAAACTAGAATTCTAATCTTGATGCCGTTATCCGGCCAAGAGACAGTTCCAGGTGGGCAGTTTGACTGGGGCGGTCGCCTCCTAAAAAGTAACGGAGGCGTGCAAAGGTTTTCTCAGGCTGGTCGGAAATCAGTCGTAGAGTGTAAAGGCATAAGAAAGCTTGACTGCGAGACTTACAAGTCGAGCAGAGACGAAAGTCGGCCTTAGTGATCCGACAGTTCTGAGTGGAAAGGCTGTCGCTCAACGGWNAAAGTTACTCTAGGKNNNNNNGGCTGAA
>ARS11050_Chondria_sp._UPA Alignment of 2 sequences: 11050-UPAF.ab1, 11050-UPAR.ab1 (reversed)
CTATGAAGCTTTACTGTARCYTGGNANNGANTTCGGGYTTATTTTGCGCAGYATAGGTGGGAGGCTAAGATWTTRTATTTGCGGATATAAAGGAGCCATCAGTGAGATACCACTCTAATTAARCTAGAATTCTAATCTTGATGCCGTTATCCGGCCAAGARACATTTYCAGGTGGGCAGTTTGACTGGGGCGGTCGCCTCCTAAAARGTAACGGAGGCGTGCAAAGGTTTTCTCAGGCTGGTCGGAAATCAGTCGTAGAGTGTAAAGGCATAAGAAAGCTTGACTGCGAGACYTACAAGTCGAGCAGAGACGAAAGTCGGCCTTAGTGATCCGACAGTTCTGAGTGGAAAGGCTGTCGCTCAACGGATAAAAGTTACTCTAGNNNNNNNNGGGCTGAAA
>ARS11052_Chondria_cf._dangeardii_UPA Alignment of 2 sequences: 11052-UPAF.ab1, 11052-UPAR.ab1 (reversed)
YTNGACAGAAANNNCCTATGAAGCTTTACTGTAGCTTGGAATTGATTTCGGGTTTATTTTGCGCAGCATAGGTGGGAGGCTAAGATGTTATATTTTCGGATATAAAGGAGCCATCAGTGAGATACCACTCTGATTAAACTAGAATTCTAATCTTGAAGCCGTTAACCGGCCAAGAGACATTTTCTGGTGGGCAGTTTGACTGGGGCGGTCGCCTCCTAAAAAGTAACGGAGGCGTGCAAAGGTTTTCTCAGGCTGGTCGGAAATCAGTCGTAGAGTGTAAAGGCATAAGAAAGCTTGACTGCGAGACTTACAAGTCGAGCAGAGACGAAAGTCGGCCTTAGTGATCCGACAGTTCTGAGTGGAAAGGCTGTCGCTCAACGGATAAAAGTTACTCTAGGWNNAACNGGCTGAA
>ARS11053_Chondria_sp._UPA Alignment of 2 sequences: 11053-UPAF.ab1, 11053-UPAR.ab1 (reversed)
TWTTACANAAAAAARSNTATGAAGMKTTAYWGTAGCCTGGAAWWGASTTYGGGWYTATTTTGYGCAGTRTWGGTGGGAGGCTAAGACATTATATTTGCGGATATAAGACRGCCATCAGTGAGATACCACTCTAATTAAASTAGAATTCTAATCTTGATGCCGTTATCCGGCCAAGAAACATTTCCAGGTGGGCAGTTTGACTGGGGCGGTCGCCTCCTAAAAAGTAACGGAGGCGTGCAAAGGTTTTCTCAGGCTGGTTGGAAATCAGTCGTAGAGTGTAAAGGCATAAGAAAGCTTGACTGCGAGACCTACAAGTCGAGCAGAGACGAAAGTCGGCCTTAGTGATCCGACAGTTCTGAGTGGAAAGGCTGTCGCTCAACGGATAAAAGTTACTCTAGG
>ARS11054_Chondria_sp._UPA Alignment of 2 sequences: 11054-UPAF.ab1, 11054-UPAR_R.ab1 (reversed)
GACAGAAAANNMCCTATGAAGCTTTACTGTAGCTTGGAATTGATTTTGGGTTTATTTTGCGCAGTATAGGTGGGAGGCTAAGATCTTATATTTGCGGATATAATGGAGCCATCAGTGAGATACCACTCTAATTAAACTAGAACTCTAATCTTGAAGCCGTTAACCGGCCAAGAAACATTTTCAGGTGGGCAGTTTGACTGGGGCGGTCGCCTCCTAAAAAGTAACGGAGGCGTGCAAAGGTTTTCTCAGGCTGGTCGGAAATCAGTCGTAGAGTGTAAAGGTATAAGAAAGCTTGACTGCGAGACCTACAAGTCGAGCAGAGACGAAAGTCGGCCTTAGTGATCCGACAGTTCTGAGTGGAAAGGCTGTCGCTCAACGGATAAAAGTTACTCTAGGRNNNNAANGCTNAAA
>ARS11055_Chondria_sp._UPA Alignment of 2 sequences: 11055-UPAF.ab1, 11055-UPAR.ab1 (reversed)
CTWTGAAGCTTTACTGTARCNTGGNGATTGABTTTGGGTTTATTTTGCGCAGTATAGGTGGGAGGCTAAGATTTTATRTTTGCGGATATAAAKGAGCCATYAGTGAGATACCACTCTGATTAAACTAGAATTCTAATCTTGATGCCGTTATCCGGCCAAGAGACATTTCCAGGYGGGCAGTTTGACTGGGGCGGTCGCCTCCTAAAAAGTAACGGAGGCGTGCAAAGGTTTTCTCAGGCTGGTCGGAAATCAGTCGTAGAGTGTAAAGGCATAAGAAAGCTTGACTGCGAGACTTACAAGTCGAGCAGAGACGAAAGTCGGCCTTAGTGATCCGACAGTTCTGAGTGGAAAGGCTGTCGCTCAACGGATAAAAGTTACTCTA
>ARS11056_Chondria_sp._UPA Alignment of 2 sequences: 11056-UPAF.ab1, 11056-UPAR_R.ab1 (reversed)
GACAGNAAAANNNCTATGAAGCTTTACTGTAGCTTGGAATTGGATTTGGGTTTATTTTGCGCAGCATAGGTGGGAGGCTATGATCTTGTACTTGCGGGTGCAAATGAGCCACTAGTGAGATACCACTCTAATTAAACTAGAATTCTAATCTTGAAGCCGTAATCCGGCCAAGAGACATTTTCTGGTGGGCAGTTTGACTGGGGCGGTCGCCTCCTAAAAGGTAACGGAGGCGTGCAAAGGTTTCCTCAGACTGGTCGGAAATCAGTCATAGAGTGTAAAGGCATAAGGAAGCTTGACTGCGAGACCTACAAGTCGAGCAGAGACGAAAGTCGGCCTTAGTGATCCGACAGTACTGAGTGGAAAGGCTGTCGCTCAACGGATAAAAGTTACTCTAGGRNNANNGGCTGAA
>ARS11057_Chondria_sp._UPA Alignment of 2 sequences: 11057-UPAF.ab1, 11057-UPAR.ab1 (reversed)
CTATGAAGCTTTACTGTAGCTTGGAATTGATTTYGGGTTTAGTTTGCGCAGTATAGGTGGGAGGCTGAGAATTTATATTTGCGGATGTAAGTGAGCCAAAAGTGAGATACCACTCTAATTAAASTAGAATTCTAATCTTGATGCCGTTATCCGGCCAAGAGACATTTTCAGGTAGGCAGTTTGACTGGGGCGGTCGCCTCCTAAAAGGTAACGGAGGCGTGCAAAGGTTTCCTCAGACTGGTCGGAAATCAGTCGTAGAGTATAAAGGTATAAGGAAGCTTGACTGTGAGACTTACAAGTCAAACAGAGACGAAAGTCGGCCTTAGTGATCCGACAGTTCTGAGTGGAAAGGCTGTCGCTCAACGGATAAAAGTTACTCTAGGR
>ARS11058_Chondria_sp._UPA Alignment of 2 sequences: 11058-UPAF.ab1, 11058-UPAR.ab1 (reversed)
GACAGAAANNMCCTATGAAGCTTTACTGTAGCTTGGAATTGACTTTGGGTTTATTTTGCGCAGTATAGGTGGGAGGCTAAGATATTATGCTTGCGGGTATAAAGGAGCCATTAGTGAGATACCACTCTAATTAAACTAGAATTCTAATCTTGATGCCGTTAACCGGCCAAGAAACATTTCCAGGTGGGCAGTTTGACTGGGGCGGTCGCCTCCTAAAAAGTAACGGAGGCGTGCAAAGGTTTTCTCAGGCTGGTCGGAAATCAGTCGTAGAGTGTAAAGGCATAAGAAAGCTTGACTGCGAGACTTACAAGTCGAGCAGAGACGAAAGTCGGCCTTAGTGATCCGACAGTTCTGAGTGGAAAGGCTGTCGCTCAACGGATAAAAGTTACTCTAGG
>ARS11060_Chondria_sp._UPA Alignment of 2 sequences: 11060-UPAF.ab1, 11060-UPAR.ab1 (reversed)
ACAGAAANNNNNCTATGAAGCTTTACTGTARCYTGGRATTGACTTCGGGTTTATTTTGCGCAGTATAGGTGGGAGGCTAAGATTTTATRTTTGYGGATATAAAGGAGCCATYAGTGAGATACCACTCTGATTAAACTAGAATTCTAATCTTGATGCCGTTATCCGGCCAAGAGACATTTCCAGGTGGGCAGTTTGACTGGGGCGGTCGCCTCCTAAAAAGTAACGGAGGCGTGCAAAGGTTTYCTCAGGCTGGTCGGAAATCAGTCGTAGAGTGTAAAGGCATAAGRAAGCTTGACTGCGAGACTTACAAGTCGAGCAGAGACGAAAGTCGGCCTTAGTGATCCGACAGTTCTGAGTGGAAAGGCTGTCGCTCAACGGATAAAAGTTACTCTAGG
>ARS11063_Chondria_sp._UPA Alignment of 2 sequences: 11063-UPAF.ab1, 11063-UPAR.ab1 (reversed)
CAGAAANNNNCCTATGAAGCTTTACTGTARCYTGNNANTGACTTTGGGTTTATTTTGCGCAGTATAGGTGGGAGGCTAAGATTTTATATTTGCGGATATAAAGGAGCCATYAGTGAGATACCACTCTGATTAAACTAGAATTCTAATCTTGATGCCGTTATCCGGCCAAGAGACATTTCCWGGTGGGCAGTTTGACTGGGGCGGTCGCCTCCTAAAAAGTAACGGAGGCGTGCAAAGGTTYTCTCAGGCTGGTCGGAAATCAGTCGTAGAGTGTAAAGGCATAAGRAAGCTTGACTGCGAGACYTACAAGTCGAGCAGAGACGAAAGTCGGCCTTAGTGATCCGACAGTTCTGAGTGGAAAGGCTGTCGCTCAACGGATAAAAGTTACTCTANNNNNNNNGGGCTGAAA
>ARS11064_Chondria_sp._UPA Alignment of 2 sequences: 11064-UPAF.ab1, 11064-UPAR.ab1 (reversed)
CCTATGAAGCTTTACTGTARCYTGGGATTGACTTTGGGTTTATTTTGCGCAGTATAGGTGGGAGGCTAAGATTTTATATTTGCGGATATAAAGGAGCCATYAGTGAGATACCACTCTGATTAAACTAGAATTCTAATCTTGATGCCGTTATCCGGCCAAGAGACATTTCCWGGTGGGCAGTTTGACTGGGGCGGTCGCCTCCTAAAAAGTAACGGAGGCGTGCAAAGGTTTTCTCAGGCTGGTCGGAAATCAGTCGTAGAGTGTAAAGGCATAAGAAAGCTTGACTGCGAGACYTACAAGTCGAGCAGAGACGAAAGTCGGCCTTAGTGATCCGACAGTTCTGAGTGGAAAGGCTGTCGCTCAACGGATAAAAGTTACTCTAGNNNNNNCNNGGCTGAAA
>ARS11065_Chondria_sp._UPA Alignment of 2 sequences: 11065-UPAF.ab1, 11065-UPAR.ab1 (reversed)
ACAGAANNNNNCCTATGAAGCTTTACTGTAGCYTGNNATTGACTTTGGGTTTATTTTGCGCAGTATAGGTGGGAGGCTAAGATTTTATATTTGCGGATATAAAGGAGCCATYAGTGAGATACCACTCTGATTAAACTAGAATTCTAATCTTGATGCCGTTATCCGGCCAAGAGACATTTCCWGGTGGGCAGTTTGACTGGGGCGGTCGCCTCCTAAAAAGTAACGGAGGCGTGCAAAGGTTTYCTCAGGCTGGTCGGAAATCAGTCGTAGAGTGTAAAGGCATAAGRAAGCTTGACTGCGAGACYTACAAGTCGAGCAGAGACGAAAGTCGGCCTTAGTGATCCGACAGTTCTGAGTGGAAAGGCTGTCGCTCAACGGATAAAAGTTACTCTANNNNNNNCNGGGCTGAAA
>ARS11067_Chondria_sp._UPA Alignment of 2 sequences: 11067-UPAF.ab1, 11067-UPAR.ab1 (reversed)
AGAAANNACCYTRWGAAGCTTTASTGTARCNTNNRATWGANTTTGGGTTTNTTNTGNGCAGTATAGGTGGGAGGCTAAGATWTTATATTTGCGGATATANAAGGAGCCATYAGTGAGATACCACTCTGATTAAACTAGAATTCTAATCTTGATGCCGTTATCCGGCCAAGARACATTTCCWGGTGGGCAGTTTGACTGGGGCGGTCGCCTCCTAAAAAGTAACGGAGGCGTGCAAAGGTTTTCTCAGGCTGGTCGGAAATCAGTCGTAGAGTGTAAAGGCATAAGRAAGCTTGACTGCGAGACYTACAAGTCGAGCAGAGACGAAAGTCGGCCTTAGTGATCCGACAGTTCTGAGTGGAAAGGCTGTCGCTCAACGGATAAAAGTTACTCTAGGNNNNNCAGGGCTGAA
>ARS11068_Chondria_sp._UPA Alignment of 2 sequences: 11068-UPAF.ab1, 11068-UPAR.ab1 (reversed)
CTATGAAGCTTTACTGTARCYTGGRATTGAYTTYGGGTTTATTTTGCGCAGTATAGGTGGGAGGCTAAGATTTTATRTTTGCGGATATAAAGGAGCCATYAGTGAGATACCACTCTRATTAAACTAGAATTCTAATCTTGATGCCGTTATCCGGCCAAGAGACATTTYCAGGTGGGCAGTTTGACTGGGGCGGTCGCCTCCTAAAARGTAACGGAGGCGTGCAAAGGTTTYCTCAGRCTGGTCGGAAATCAGTCGTAGAGTGTAAAGGCATAAGRAAGCTTGACTGCGAGACYTACAAGTCGAGCAGAGACGAAAGTCGGCCTTAGTGATCCGACAGTTCTGAGTGGAAAGGCTGTCGCTCAACGGATAAAAGTTACTCTA
>ARS11069_Chondria_sp._UPA Alignment of 2 sequences: 11069-UPAF.ab1, 11069-UPAR.ab1 (reversed)
CAGAANGACCCTATGAAGCTTTACTGTAGCNTNNNATTGACTTTGGGTTTATTTTGCGCAGTATAGGTGGGAGGCTAAGATTTTATATTTGCGGATATAAAGGAGCCATYAGTGAGATACCACTCTGATTAAACTAGAATTCTAATCTTGATGCCGTTATCCGGCCAAGAGACATTTCCWGGTGGGCAGTTTGACTGGGGCGGTCGCCTCCTAAAAAGTAACGGAGGCGTGCAAAGGTTTTCTCAGGCTGGTCGGAAATCAGTCGTAGAGTGTAAAGGCATAAGAAAGCTTGACTGCGAGACYTACAAGTCGAGCAGAGACGAAAGTCGGCCTTAGTGATCCGACAGTTCTGAGTGGAAAGGCTGTCGCTCAACGGATAAAAGTTACTCTAG
>ARS11070_Chondria_sp._UPA Alignment of 2 sequences: 11070-UPAF.ab1, 11070-UPAR.ab1 (reversed)
TATGAAGCTTTACTGTARCYTGGRATTGACTTTGGGTTTATTTTGCGCAGTATAGGTGGGAGGCTAAGATTTTATATTTGCGGATATAAAGGAGCCATYAGTGAGATACCACTCTGATTAAACTAGAATTCTAATCTTGATGCCGTTATCCGGCCAAGARACATTTCCWGGTGGGCAGTTTGACTGGGGCGGTCGCCTCCTAAAAAGTAACGGAGGCGTGCAAAGGTTTTCTCAGGCTGGTCGGAAATCAGTCGTAGAGTGTAAAGGCATAAGRAAGCTTGACTGCGAGACYTACAAGTCGAGCAGAGACGAAAGTCGGCCTTAGTGATCCGACAGTTCTGAGTGGAAAGGCTGTCGCTCAACGGATAAAAGTTACTCTA
>ARS11071_Chondria_dangeardii_UPA Alignment of 2 sequences: 11071-UPAF.ab1, 11071-UPAR.ab1 (reversed)
CCTATGAAGCTTTACTGTARCYTGGRANTGACTTYGGGTTTATTTTGCGCAGTATAGGTGGGAGGCTAAGATTTTATATTTGCGGATRTAAAGGAGCCATYAGTGAGATACCACTCTGATTAAACTAGAATTCTAATCTTGATGCCGTTATCCGGCCAAGARACATTTCCWGGTGGGCAGTTTGACTGGGGCGGTCGCCTCCTAAAAAGTAACGGAGGCGTGCAAAGGTTTTCTCAGGCTGGTCGGAAATCAGTCGTAGAGTGTAAAGGCATAAGAAAGCTTGACTGCGAGACYTACAAGTCGAGCAGAGACGAAAGTCGGCCTTAGTGATCCGACAGTTCTGAGTGGAAAGGCTGTCGCTCAACGGATAAAAGTTACTCTNGG
>ARS11072_Chondria_sp._UPA Alignment of 2 sequences: 11072-UPAF.ab1, 11072-UPAR.ab1 (reversed)
ACAGAANNNNCCTATGAAGCTTTACTGTAACCTGGAATTGACTTCGGGTTTATTTTGCGCAGTATAGGTGGGAGGCTAAGACGTTATGTTTGCGGATATAAAAGAGCCATCAGTGAGATACCACTCTAATTAAACTAGAATTCTAATCTTGATGCCGTTATCCGGCCAAGAGACAGTTCCAGGCGGGCAGTTTGACTGGGGCGGTCGCCTCCTAAAAAGTAACGGAGGCGTGCAAAGGTTTTCTCAGGCTGGTCGGAAATCAGTCGTAGAGTGTAAAGGCATAAGAAAGCTTGACTGCGAGACTTACAAGTCGAGCAGAGACGAAAGTCGGCCTTAGTGATCCGACAGTTCTGAGTGGAAAGGCTGTCGCTCAACGGATAAAAGTTACTCTAGGNNAAAANGGGCTGAAAA
>ARS11184_Chondria_cf._floridana_UPA Alignment of 2 sequences: 11184-UPAF.ab1, 11184-UPAR.ab1 (reversed)
GACNNGAAAAANNSCCTATGAAGCTTTACTGTAGCTTGGAATTGACTTCGGGTTTATTTTGCGCAGTATAGGTGGGAGGCTAAGAATTTATGTTTGCGGATGTAAATGAGCCAAAAGTGAGATACCACTCTGATTAAACTAGAATTCTAATCTTGATGCCGTTATCCGGCCAAGAGACATTTTCAGGTAGGCAGTTTGACTGGGGCGGTCGCCTCCTAAAAGGTAACGGAGGCGTGCAAAGGTTTCCTCAGACTGGTCGGAAATCAGTCGTAGAGTATAAAGGCATAAGGAAGCTTGACTGTGAGACTTACAAGTCGAACAGAGACGAAAGTCGGCCTTAGTGATCCGACAGTTCTGAGTGGAAAGGCTGTCGCTCAACGGATAAAAGTTACTCTANGRANNAAGGGGGNNAAAA
>ARS11192_Chondria_sp._UPA Alignment of 2 sequences: 11192-UPAF.ab1, 11192-UPAR.ab1 (reversed)
CTATGAAGCTTTACTGTAGCCTGGAATTGAGTTCGGGTTTATTTTGCGCAGTATAGGTGGGAGGCTGAGATATTATATTTGTGGATATGAAGGAGCCATCAGTGAGATACCACTCTAATTAAACTAGAATTCTAATTTTGATGCCGTTATCCGGCCAAAAGACATTTCCAGGTGGGCAGTTTGACTGGGGCGGTCGCCTCCTAAAAAGTAACGGAGGCGTGCAAAGGTTTTCTCAGACTGGTCGGAAATCAGTCGTAGAGTGTAAAGGCATAAGAAAGCTTGACTGCGAGACCTACAAGTCGAGCAGAGACGAAAGTCGGCCTTAGTGATCCGACAGTTCTGAGTGGAAAGGCTGTCGCTCAACGGATAAAAGTTACTCTAGNRNNAANGGGGG
>ARS11201_Chondria_sp._UPA Alignment of 2 sequences: 11201-UPAF.ab1, 11201-UPAR.ab1 (reversed)
TATGAAGCTTTACTGTAGCTTGGGATTGACTTTGGGTTTATTTTGCGCAGTATAGGTGGGAGGCTGAGATCTTGTATTTGCGGATATAAAGGAGCCATCAGTGAGATACCACTCTAATTAAACTAGAATTCTAATCTTGATACCGTTAACCGGTCAAGAGACATTTCCAGGTAGGCAGTTTGACTGGGGCGGTCGCCTCCTAAAAAGTAACGGAGGCGTGCAAAGGTTTTCTCAGGCTGGTTGGAAATCAGTCGTAGAGTGTAAAGGCATAAGAAAGCTTGACTGCGAGACTTACAAGTCGAGCAGAGACGAAAGTCGGCCTTAGTGATCCGACAGTTCTGAGTGGAAAGGCTGNSNCTCAACGSATAAMAGTTACTCT
