# Supplementary material for: A predictive framework for identifying source populations of non-native marine macroalgae: Chondria tumulosa in the Pacific Ocean
Source: PeerJ. 2025 Jun 23;13:e19610. doi: 10.7717/peerj.19610 (PMC12199741; doi:10.7717/peerj.19610)
Supplement: Supplemental Information 14 — Alignment of sequences generated in this study and those of similar taxa. Barcodes are from the Universal Plastid Amplicon (UPA) marker. [file peerj-13-19610-s014.fasta]

>09882_Chondria_tumulosa_PHA Alignment of 2 sequences: 09882-UPAF.ab1, 09882-UPAR.ab1 (reversed)
TATGAAGCTTTACTGTAACTTGA-AATTGATCTCGGGTTTATTTTGCGCAGTATAGGTGGGA-GGCTA-AGAT-T-TTATG-TTTG-TGGATATA-AATGAGCCATCAGTGA-GATACCACTCTAATTAAACTAGAATTCTAATCTTGATGCCGTTATCCGGCCAAGAGACATTTTCAGGCGGGCAGTTTGACTGGGGCGGTCGCCTCCTAAAAAGTAACGGAGGTGTGCAAAGGTTTTCTCAGGCTGGTTGGAAATCAGTTGTAGAGTGTAAAGGTATAAGAAAGCTTGACTGC-GAGACTTACAAGTCGAGCAGAGACGAAAGTCGGCCTTAGTGATCCGACAGTTCTGAGTGGAAAGGCTGTCGCTCAACGGATAAAAGTTACTCT
>09883_Chondria_tumulosa_PHA Alignment of 2 sequences: 09883-UPAF.ab1, 09883-UPAR.ab1 (reversed)
TATGAAGCTTTACTGTAACTTGA-AATTGATCTCGGGTTTATTTTGCGCAGTATAGGTGGGA-GGCTA-AGAT-T-TTATG-TTTG-TGGATATA-AATGAGCCATCAGTGA-GATACCACTCTAATTAAACTAGAATTCTAATCTTGATGCCGTTATCCGGCCAAGAGACATTTTCAGGCGGGCAGTTTGACTGGGGCGGTCGCCTCCTAAAAAGTAACGGAGGTGTGCAAAGGTTTTCTCAGGCTGGTTGGAAATCAGTTGTAGAGTGTAAAGGTATAAGAAAGCTTGACTGC-GAGACTTACAAGTCGAGCAGAGACGAAAGTCGGCCTTAGTGATCCGACAGTTCTGAGTGGAAAGGCTGTCGCTCAACGGATAAAAGTTACTCT
>09884_Chondria_tumulosa_PHA Alignment of 2 sequences: 09884-UPAF.ab1, 09884-UPAR.ab1 (reversed)
TATGAAGCTTTACTGTAACTTGA-AATTGATCTCGGGTTTATTTTGCGCAGTATAGGTGGGA-GGCTA-AGAT-T-TTATG-TTTG-TGGATATA-AATGAGCCATCAGTGA-GATACCACTCTAATTAAACTAGAATTCTAATCTTGATGCCGTTATCCGGCCAAGAGACATTTTCAGGCGGGCAGTTTGACTGGGGCGGTCGCCTCCTAAAAAGTAACGGAGGTGTGCAAAGGTTTTCTCAGGCTGGTTGGAAATCAGTTGTAGAGTGTAAAGGTATAAGAAAGCTTGACTGC-GAGACTTACAAGTCGAGCAGAGACGAAAGTCGGCCTTAGTGATCCGACAGTTCTGAGTGGAAAGGCTGTCGCTCAACGGATAAAAGTTACTCT
>09885_Chondria_tumulosa_PHA Alignment of 2 sequences: 09885-UPAF.ab1, 09885-UPAR.ab1 (reversed)
TATGAAGCTTTACTGTAACTTGA-AATTGATCTCGGGTTTATTTTGCGCAGTATAGGTGGGA-GGCTA-AGAT-T-TTATG-TTTG-TGGATATA-AATGAGCCATCAGTGA-GATACCACTCTAATTAAACTAGAATTCTAATCTTGATGCCGTTATCCGGCCAAGAGACATTTTCAGGCGGGCAGTTTGACTGGGGCGGTCGCCTCCTAAAAAGTAACGGAGGTGTGCAAAGGTTTTCTCAGGCTGGTTGGAAATCAGTTGTAGAGTGTAAAGGTATAAGAAAGCTTGACTGC-GAGACTTACAAGTCGAGCAGAGACGAAAGTCGGCCTTAGTGATCCGACAGTTCTGAGTGGAAAGGCTGTCGCTCAACGGATAAAAGTTACTCT
>09888_Chondria_tumulosa_PHA Alignment of 2 sequences: 09888-UPAF.ab1, 09888-UPAR.ab1 (reversed)
TATGAAGCTTTACTGTAACTTGA-AATTGATCTCGGGTTTATTTTGCGCAGTATAGGTGGGA-GGCTA-AGAT-T-TTATG-TTTG-TGGATATA-AATGAGCCATCAGTGA-GATACCACTCTAATTAAACTAGAATTCTAATCTTGATGCCGTTATCCGGCCAAGAGACATTTTCAGGCGGGCAGTTTGACTGGGGCGGTCGCCTCCTAAAAAGTAACGGAGGTGTGCAAAGGTTTTCTCAGGCTGGTTGGAAATCAGTTGTAGAGTGTAAAGGTATAAGAAAGCTTGACTGC-GAGACTTACAAGTCGAGCAGAGACGAAAGTCGGCCTTAGTGATCCGACAGTTCTGAGTGGAAAGGCTGTCGCTCAACGGATAAAAGTTACTCT
>10441_Chondria_sp._California Alignment of 2 sequences: 10441-UPAF_R.ab1, 10441-UPAR_R.ab1 (reversed)
TAWGAAGCTTTWNTRTAGCCTRG-GAKWGACTKTGKGTTTATTTTGCRCAGTATAGGTGGGA-GGCTA-AGAT-T-TTATA-TTTG-CGGATATA-AAGGAGCCATTAGTGA-GATACCACTCTGATTAAACTAGAATTCTAATCTTGATGCCGTTATCCGGCCAAGAGACATTTCCTGGTGGGCAGTTTGACTGGGGCGGTCGCCTCCTAAAARGTAACGGAGGCGTGCAAAGGTTTYCTCAGGCTGGTCGGAAATCAGTCGTAGAGTGTAAAGGCATAAGAAAGCTTGACTGC-GAGACCTACAAGTCGAGCAGAGACGAAAGTCGGCCTTAGTGATCCGACAGTTCTGAGTGGAAAGGCTGTCGCTCAACGGATAAAAGTTACTCT
>10455_Chondria_sp._Baja_California Alignment of 2 sequences: 10455-UPA_F.ab1, 10455-UPA_R.ab1 (reversed)
TATGAAGCTTTACTGTAGCTTGG-GATTGACTTTGGGTTTATTTTGCGCAGTATAGGTGGGA-GGCTA-AGAG-C-ATATA-TTTG-CGGATATA-AAGGAGCCATCAGTGA-GATACCACTCTAATTAAACTAGAATTCTAATCTTGATGCCGTTAACCGGCCAAGAAACATTTCCAGGTGGGCAGTTTGACTGGGGCGGTCGCCTCCTAAAAAGTAACGGAGGCGTGCAAAGGTTTTCTCAGGCTGGTCGGAAATCAGTCGTAGAGTGTAAAGGCATAAGAAAGCTTGACTGC-GAGACTTACAAGTCGAGCAGAGACGAAAGTCGGCCTTAGTGATCCGACAGTTCTGAGTGGAAAGGCTGTCGCTCAACGGATAAAAGTTACTCT
>10457_Acanthophora_sp._Puerto_Rico Alignment of 2 sequences: 10457-UPA_F.ab1, 10457-UPA_R.ab1 (reversed)
TATGAAGCTTTACTGTAGCKKGG-GAKKGATTTMGGGTTTATTTTGCGCAGTATAGGTGGGA-GACTG-AGAT-A-TTATA-TTTT-CGGATATA-AAGGAGTCATCAGTGA-GATACCACTCTAATTAAACTAGAACTCTAATCTTGAMGCCGYTAMCCGGCCAAGAGACATTTCCTGGTGGGCAGTTTGACTGGGGCGGTCGCCTCCTAAAAAGTAACGGAGGCGTGCAAAGGTTTTCTCAGACTGGTCGGAAATCAGTCGTAGAGTGTAAAGGCATAAGARAGCTTGACTGC-GAGACCTACAAGTCGAGCAGAGACGAAAGTCGGCCTTAGTGATCCGACAGTKCTGAGTGGAAAGGCTGTCGCTCAMCGGATAAAAGTTACTCT
>10459_Lophocladia_sp._Philippines Alignment of 2 sequences: 10459-UPA_F.ab1, 10459-UPA_R.ab1 (reversed)
TATGAAGCTTTACTGTAACTTGA-AATTGAATTTGGGCTTATTTTGCGCAGAATAGGTGGGA-GGCTA-AGAT-G-TTATG-TTTC-TGGACATA-AAAGAGCCGTCTTTGA-GATACCACTCTAATTAAACTAGAATTCTAATCTTGATGCCGTTATCCGGCCAAGAGACATTTTCAGGCGGGCAGTTTGACTGGGGCGGTCGCCTCCTAAAAGGTAACGGAGGCGTGCAAAGGTTCTTTCAGGCTGGTCAGAAATCAGTCGCAGAGTGCAAAGGCATAAAAGAGCTTGACTGC-GAGACCTACAAGTCGAGCAGAGACGAAAGTCGGCCTTAGTGATCCGACAGTACTGAGTGGAAAGGCTGTCGCTCAACGGATAAAAGTTACTCT
>10462_Laurencia_sp._Thailand Alignment of 2 sequences: 10462-UPAF_R.ab1, 10462-UPAR_R.ab1 (reversed)
TATGAAGCTTTACTGTAGCTTGG-AATTGATTTCGGGTTTATTTTGCGCAGTATAGGTGGGA-GGCTA-AGAC-T-TTATG-TTTG-CGGATGTA-AATGAGCCAAAAGTGA-GATACCACTCTGATTAAACTAGAATTCTAATCTTGATGCCGTTATCCGGCCAAGAGACATTTTCAGGTGGGCAGTTTGACTGGGGCGGTCGCCTCCTAAAAGGTAACGGAGGCGTGCAAAGGTTTCCTCAGACTGGTCGGAAATCAGTCGTAGAGTATAAAGGTATAAGGAAGCTTGACTGT-GAGACTTACAAGTCGAACAGAGACGAAAGTCGGCCTTAGTGATCCGACAGTTCTGAGTGGAAAGGCTGTCGCTCAACGGATAAAAGTTACTCT
>10463_Chondria_sp._New_Zealand Alignment of 2 sequences: 10463-UPA_F.ab1, 10463-UPA_R.ab1 (reversed)
TATGAAGCTTTACTGTAGCCTGG-GATTGACTTTGGGTTTATTTTGCGCAGTATAGGTGGGA-GGCTA-AGAT-T-TTATA-TTTG-CGGATATA-AAGGAGCCATTAGTGA-GATACCACTCTGATTAAACTAGAATTCTAATCTTGATGCCGTTATCCGGCCAAGAGACATTTCCTGGTGGGCAGTTTGACTGGGGCGGTCGCCTCCTAAAAAGTAACGGAGGCGTGCAAAGGTTTTCTCAGGCTGGTCGGAAATCAGTCGTAGAGTGTAAAGGCATAAGAAAGCTTGACTGC-GAGACCTACAAGTCGAGCAGAGACGAAAGTCGGCCTTAGTGATCCGACAGTTCTGAGTGGAAAGGCTGTCGCTCAACGGATAAAAGTTACTCT
>10465_Chondria_sp._New_Zealand Alignment of 2 sequences: 10465-UPA_F.ab1, 10465-UPA_R.ab1 (reversed)
TATGAAGCTTTACTGTAGCTTGG-AATTGAACTCGGGCTTATTTTGCGCAGCATAGGTGGGA-AGCTA-AGAT-G-TTACA-TTTG-TGGATGTA-AAAGAGCTGTCAGTGA-GATACCACTCTAATTAAACTAGAATTCTAATCTTGATGCCGTTATCCGGCCAAGAGACATTTCCAGGTGGGCAGTTTGACTGGGGCGGTCGCCTCCTAAAAGGTAACGGAGGCGTGCAAAGGTTTTCTCAGGCTGGTCGGAAATCAGTCGTAGAGTGTAAAGGCATAAGAAAGCTTGACTGC-GAGACCTACAAGTCGAGCAGAGACGAAAGTCGGCCTTAGTGATCCGACAGTGCTGAGTGGAAAGGCTGTCGCTCAACGGATAAAAGTTACTCT
>10467_Laurencia_sp._New_Zealand Alignment of 2 sequences: 10467-UPAF_R.ab1, 10467-UPAR_R.ab1 (reversed)
TAWGAAGCTTTASTRTAGCSTGG-RATWGACTTTGGGTTTATTTTGCGCAGTATAGGTGGGA-GGCTA-AGAT-W-TTATA-TTTG-CGGATATA-AAGGAGCCATTAGTGA-GATACCACTCTGATTAAACTAGAATTCTAATCTTGATGCCGTTATCCGGCCAAGAGACATTTCCTGGTGGGCAGTTTGACTGGGGCGGTCGCCTCCTAAAAAGTAACGGAGGCGTGCAAAGGTTTYCTCAGGCTGGTCGGAAATCAGTCGTAGAGTGTAAAGGCATAAGRAAGCTTGACTGC-GAGACYTACAAGTCGAGCAGAGACGAAAGTCGGCCTTAGTGATCCGACAGTTCTGAGTGGAAAGGCTGTCGCTCAACGGATAAAAGTTACTCT
>10468_Chondria_sp._New_Zealand Alignment of 2 sequences: 10468-UPAF_R.ab1, 10468-UPAR_R.ab1 (reversed)
TATGAAGCTTTACTGTAGCCTGG-GATTGACTTTGGGTTTATTTTGCGCAGTATAGGTGGGA-GGCTA-AGAT-T-TTATA-TTTG-CGGATATA-AAGGAGCCATTAGTGA-GATACCACTCTGATTAAACTAGAATTCTAATCTTGATGCCGTTATCCGGCCAAGAGACATTTCCTGGTGGGCAGTTTGACTGGGGCGGTCGCCTCCTAAAAAGTAACGGAGGCGTGCAAAGGTTTTCTCAGGCTGGTCGGAAATCAGTCGTAGAGTGTAAAGGCATAAGAAAGCTTGACTGC-GAGACCTACAAGTCGAGCAGAGACGAAAGTCGGCCTTAGTGATCCGACAGTTCTGAGTGGAAAGGCTGTCGCTCAACGGATAAAAGTTACTCT
>10471_Chondria_sp._New_Zealand Alignment of 2 sequences: 10471-UPAF.ab1, 10471-UPAR.ab1 (reversed)
TATGAAGCTTTACTGTAGCCTGG-GATTGACTTTGGGTTTATTTTGCGCAGTATAGGTGGGA-GGCTA-AGAT-T-TTATA-TTTG-CGGATATA-AAGGAGCCATTAGTGA-GATACCACTCTGATTAAACTAGAATTCTAATCTTGATGCCGTTATCCGGCCAAGAGACATTTCCTGGTGGGCAGTTTGACTGGGGCGGTCGCCTCCTAAAAAGTAACGGAGGCGTGCAAAGGTTTTCTCAGGCTGGTCGGAAATCAGTCGTAGAGTGTAAAGGCATAAGAAAGCTTGACTGC-GAGACCTACAAGTCGAGCAGAGACGAAAGTCGGCCTTAGTGATCCGACAGTTCTGAGTGGAAAGGCTGTCGCTCAACGGATAAAAGTTACTCT
>10491_Chondria_sp._Philippines Alignment of 2 sequences: 10491-UPAF.ab1, 10491-UPAR.ab1 (reversed)
TATGAAGCTTTACTGTAGCYTGG-RATTGACTTTGGGTTTATTTTGCGCAGTATAGGTGGGA-GGCTRNAGAT-A-TTATA-YTTG-CGGRTATA-AAGGAGCCATTAGTGA-GATACCACTCTRATTAAACTAGAATTCTAATCTTGATGYCGTTATCCGGCCAAGAAACATTTCCAGGTGGGCAGTTTGACTGGGGCGGTCGCCTCCTAAAAAGTAACGGAGGCGTGCAAAGGTTTTCTCAGGCTGGTCGGAAATCAGTCGTAGAGTGTAAAGGCATAAGAAAGCTTGACTGC-GAGACCTACAAGTCGAGCAGAGACGAAAGTCGGCCTTAGTGATCCGACAGTTCTGAGTGGAAAGGCTGTCGCTCAACGGATAAAAGTTACTCT
>10492_Bostrychia_sp._Philippines Alignment of 2 sequences: 10492-UPAF.ab1, 10492-UPAR.ab1 (reversed)
TATGAAGCTTTACTGTAGTTTGG-AATTGGGTTTGAGCTTATTTTGCGCAGTATAGGTGGGA-GGCTA-AGAT-T-TTGTA-CTTT-AGGGTATATAAGGAGCCATCAGTGA-GATACCACTCTAATTAAACTAAAATTCTAATCTTGATGCCGTTATCCGGCCAAGAAACATTTTCAAATAGGCAGTTTGACTGGGGCGGTCGCCTCCTAAAAGGTAACGGAGGCGTGCAAAGGTTTCTTCAGACTGGTCGGAAATCAGTCGTAGAGTATAAAGGTATAAAGAAGCTTGACTGC-AAGACTTACAAGTCGAGCAGAGACGAAAGTCGGCCTTAGTGATCCGGCAGTACTGAGTGGAAAGGCTGTCGCTCAACGGATAAAAGTTACTCT
>10495_Laurencia_sp._Curacao Alignment of 2 sequences: 10495-UPAF.ab1, 10495-UPAR_R.ab1 (reversed)
TATGAAGCTTTACTGTAGCTTGG-AGTTGATTTCGGGTTTATTTTGCGCAGTATAGGTGGGA-GGCTA-AGAA-T-TTATG-TTTG-CGGATGTA-AATGAGCCAAAAGTGA-GATACCACTCTGATTAAACTAGAATTCTAATCTTGATGCCGTTATCCGGCCAAGAAACATTTTCAGGTAGGCAGTTTGACTGGGGCGGTCGCCTCCTAAAAGGTAACGGAGGCGTGCAAAGGTTTCCTCAGGCTGGTCGGAAATCAGTCGTAGAGTATAAAGGTATAAGGAAGCTTGACTGT-GAGACTTACAAGTCGAACAGAGACGAAAGTCGGCCTTAGTGATCCGACAGTTCTGAGTGGAAAGGCTGTCGCTCAACGGATAAAAGTTACTCT
>10496_Acanthophora_sp._Indonesia Alignment of 2 sequences: 10496-UPA_F.ab1, 10496-UPA_R.ab1 (reversed)
TATGAAGCTTTACTGTAGCTTGG-GATTGATTTCGGGTTTATTTTGCGCAGTATAGGTGGGA-GACTA-AGAT-A-TTATA-TTTT-CGGATATA-AAGGAGTCATCAGTGA-GATACCACTCTAATTAAACTAGAACTCTAATCTTGAAGCCGTTAACCGGCCAAGAGACATTTCCTGGTGGGCAGTTTGACTGGGGCGGTCGCCTCCTAAAAAGTAACGGAGGCGTGCAAAGGTTTTCTCAGACTGGTCGGAAATCAGTCGTAGAGTGTAAAGGCATAAGAAAGCTTGACTGC-GAGACCTACAAGTCGAGCAGAGACGAAAGTCGGCCTTAGTGATCCGACAGTTCTGAGTGGAAAGGCTGTCGCTCAACGGATAAAAGTTACTCT
>10955_Chondria_tumulosa_Midway Alignment of 2 sequences: 10955-UPAF.ab1, 10955-UPAR.ab1 (reversed)
TATGAAGCTTTACTGTAACTTGA-AATTGATCTCGGGTTTATTTTGCGCAGTATAGGTGGGA-GGCTA-AGAT-T-TTATG-TTTG-TGGATATA-AATGAGCCATCAGTGA-GATACCACTCTAATTAAACTAGAATTCTAATCTTGATGCCGTTATCCGGCCAAGAGACATTTTCAGGCGGGCAGTTTGACTGGGGCGGTCGCCTCCTAAAAAGTAACGGAGGTGTGCAAAGGTTTTCTCAGGCTGGTTGGAAATCAGTTGTAGAGTGTAAAGGTATAAGAAAGCTTGACTGC-GAGACTTACAAGTCGAGCAGAGACGAAAGTCGGCCTTAGTGATCCGACAGTTCTGAGTGGAAAGGCTGTCGCTCAACGGATAAAAGTTACTCT
>10981_Chondria_sp._UPA_Iran Alignment of 2 sequences: 10981-UPAF.ab1, 10981-UPAR.ab1 (reversed)
NNWGRARSTTTWNYKKWRCCTGG-AANTGRSTTYGGGTTTATWTTGCGCAGTATAGGTGGGA-GGCTA-TGAC-R-KTATA-TTTG-CGGATATA-ARAGAGCCATCAGTGA-GATACCACTCTAATTAAACTAGAATTCTAATCYTRATRCCGTTATCCGGYCANGGRACATTTCCAGGYGGGCAGTTTGACTGGGGCGGTCGCCTCCTAAAARGTAACGGAGGCGTGCAAAGGTTTTCTCAGRYTGGTTGGAAATCARTCGTAGAGTGTAAAGGCATAAGAAAGCTTGACTGCNGAGACCTACAAGTCGAGCAGAGACGAAAGTCGGCCTTAGTGATCCGACAKWTYKGAKKGNAAAGGCTGYCSYYCANCGRATAAAAKTTMYYCW
>10982_Chondria_sp._UPA_Philippines Alignment of 2 sequences: 10982-UPAF.ab1, 10982-UPAR.ab1 (reversed)
TAWGRAGCTTTWYTRTAGCSTRR-GAKWGACTNNGGGTWTATTTTGCGCAGTATAGGTGGGA-GGCTA-AGAWTN-TTATA-TTTG-CGGATATA-AAGGAGCCATTAGTGA-GATACCACTCTGATTAAACTRRAWTTCTAATCTTGATGCCGTTATCCGGCCAAGAGACATTTCCTGGTGGGCAGTTTGACTGGGGCGGTCGCCTCCTAAAAAGTAACGGAGGCGTGCAAAGGTTTYCTCAGGCTGGTCGGAAATCAGTCGTAGAGTGTAAAGGCATAAGAAAGCTTGACTGC-GAGACCTACAAGTCGAGCAGAGACGAAAGTCGGCCTTAGTGATCCGACAGTTCTGAGTGGAAAGGCTGTCGCTCAACGGATAAAAGTTACTCT
>10983_Chondria_sp._UPA_Bermuda Alignment of 2 sequences: 10983-UPAF.ab1, 10983-UPAR.ab1 (reversed)
TRNGRAKCTTTWNTRTAKCNTRR-RAKWGWNTNNGGGTWTATTKTGCGCAGTATAGGTGGGA-GGCTAGAGAT-T-TTATA-TTTG-CGGATATA-AAGGAGCCATTAGTGA-GATACCACTCTGATTAAACTAGAATTCTAATCTTGATGCCGTTATCCGGCCAAGARACATTTCCTGGTGGGCAGTTTGACTGGGGCGGTCGCCTCCTAAAARGTAACGGAGGCGTGCAAAGGTTTYCTCAGGCTGGTCGGAAATCAGTCGTAGAGTGTAAAGGCATAAGRAAGCTTGACTGC-GAGACCTACAAGTCGAGCAGAGACGAAAGTCGGCCTTAGTGATCCGACAGTTCTGAGTGGAAAGGCTGTCGCTCAACGGATAAAAGTTACTCT
>10984_Chondria_sp._UPA_Kiribati Alignment of 2 sequences: 10984-UPAF.ab1, 10984-UPAR.ab1 (reversed)
TRWGAAGCTTTWSTRTANCSNRR-RAKWGRCTTNGGGTWTATTTTGCGCAGTATAGGTGGGA-GGCTN-AGATTN-TTATA-TTTG-CGGATATA-AAGGAGCCATTAGTGA-GATACCACTCTGATTAAACTAGAATTCTAATCTTGATGCCGTTATCCGGCCAAGAGACATTTCCTGGTGGGCAGTTTGACTGGGGCGGTCGCCTCCTAAAAAGTAACGGAGGCGTGCAAAGGTTTTCTCAGGCTGGTCGGAAATCAGTCGTAGAGTGTAAAGGCATAAGRAAGCTTGACTGC-GAGACCTACAAGTCGAGCAGAGACGAAAGTCGGCCTTAGTGATCCGACAGTTCTGAGTGGAARGGCTGTCGCTCAACGGATAAAAGTTACTCT
>10985_Chondria_sp._UPA_Florida Alignment of 2 sequences: 10985-UPAF.ab1, 10985-UPAR.ab1 (reversed)
TAWGAAKCTTTWSTRTAKCNTRR-RAKWGWNTNNGKGTTTATTKTGCGCAGTATAGGTGGGA-GGCTA-AGAT-T-TTATA-TTTG-CGGATATA-AAGGAGCCATTAGTGA-GATACCACTCTGATTRAACTAGAATTCTAATCTTGATGCCGTTATCCGGCCAAGAGACATTTYCTGGTGGGCAGTTTGACTGGGGCGGTCGCCTCCTAAAARGTAACGGAGGCGTGCAAAGGTTTYCTCAGGCTGGTCGGAAATCAGTCGTAGAGTGTAAAGGCATAAGRAAGCTTGACTGC-GAGACTTACAAGTCGAGCAGAGACGAAAGTCGGCCTTAGTGATCCGACAGTTCYGAGTGGAAAGGCTGTCGCTCAACGGATAAAAGTTACTCT
>10986_Laurencia_sp._UPA_Fiji Alignment of 2 sequences: 10986-UPAF.ab1, 10986-UPAR.ab1 (reversed)
TATGAAGCTTTACTGTAGCTTGG-AATTGATTTCGGGTTTATTTTGCGCAGTATAGGTGGGA-GGCTA-GGAT-A-ATGCG-TTTG-AGGATGTA-GAGGAGCCAATAGTGA-GATACCACTCTAATTAAACTAGAATTCTAATCTTGATGCCGTTATCCGGCTAAGAAACATTTTCAGGTGGGCAGTTTGACTGGGGCGGTCGCCTCCTAAAAAGTAACGGAGGCGTGCAAAGGTTTCTTCAGGCTGGTCGGAAATCAGCCGTAGAGTGTAAAGGCATAAAGAAGCTTGACTGC-GAGACCTACAAGTCGAGCAGAGACGAAAGTCGGCCTTAGTGATCCGACAGTTCTGAGTGGAAAGGCTGTCGCTCAACGGATAAAAGTTACTCT
>10987_Palisada_yamadana_UPA_Fiji Alignment of 2 sequences: 10987-UPAF.ab1, 10987-UPAR.ab1 (reversed)
TATGAAGCTTTACTGTAGTTTGG-AATTGACTTCGGGTTTATTTTGCGCAGTATAGGTGGGA-GGCTA-AGAG-C-TTACA-TTTG-CGGATGTG-AAGGAGCCAATAGTGA-GATACCACTCTAATTAAACTAGAATTCTAATCTTGATGCCGTTATCCGGCCAAGAGACATTTTCAGATGGGCAGTTTGACTGGGGCGGTCGCCTCCTAAAAAGTAACGGAGGCGTGCAAAGGTTTTCTCAGACTGGTCGGAAATCAGTCGTAGAGTGTAAAGGCATAAGAAAGCTTGACTGT-GAGACTTACAAGTCGAACAGAGACGAAAGTCGGCCTTAGTGATCCGACAGTTCTGAGTGGAAAGGCTGTCGCTCAACGGATAAAAGTTACTCT
>10989_Chondria_sp._UPA_Kiribati Alignment of 2 sequences: 10989-UPAF.ab1, 10989-UPAR.ab1 (reversed)
TAWGAAGCTTTACTGTAGCSTGG-GATTGACTKTGGGTTTATTTTGCGCAGTATAGGTGGGA-GGCTA-AGAT-T-TTATA-TTTG-CGGATATA-AAGGAGCCATTAGTGA-GATACCACTCTGATTAAACTAGAATTCTAATCTTGATGCCGTTATCCGGCCAAGAGACATTTCCTGGTGGGCAGTTTGACTGGGGCGGTCGCCTCCTAAAARGTAACGGAGGCGTGCAAAGGTTTTCTCAGGCTGGTCGGAAATCAGTCGTAGAGTGTAAAGGCATAAGAAAGCTTGACTGC-GAGACCTACAAGTCGAGCAGAGACGAAAGTCGGCCTTAGTGATCCGACAGTTCTGAGTGGAAAGGCTGTCGCTCAACGGATAAAAGTTACTCT
>10990_Chondria_sp._UPA_Kiribati Alignment of 2 sequences: 10990-UPAF.ab1, 10990-UPAR.ab1 (reversed)
TAWGAAGCTTTASTRTAGCSTGG-RATTGACTTTGGGTTTATTTTGCGCAGTATAGGTGGGA-GGCTA-AGAT-TNTTATA-TTTG-CGGATATA-AAGGAGCCATTAGTGA-GATACCACTCTGATTAAACTAGAATTCTAATCTTGATGCCGTTATCCGGCCAAGAGACATTTCCTGGTGGGCAGTTTGACTGGGGCGGTCGCCTCCTAAAARGTAACGGAGGCGTGCAAAGGTTTTCTCAGGCTGGTCGGAAATCAGTCGTAGAGTGTAAAGGCATAAGAAAGCTTGACTGC-GAGACCTACAAGTCGAGCAGAGACGAAAGTCGGCCTTAGTGATCCGACAGTTCTGAGTGGAAAGGCTGTCGCTCAACGGATAAAAGTTACTCT
>10991_Chondria_sp._UPA_Kiribati Alignment of 2 sequences: 10991-UPAF.ab1, 10991-UPAR.ab1 (reversed)
TANGNRKCTTTWYTRKRKCNNNN-GMKWGGNNNKGKGTWYATNNNGCGCAGTATAGGTGGGA-GGMTR-AGAW-T-TTATA-TTTG-CGGATATW-AAGGAGCCATWAGTGA-GATACCACTCTGATTRAWCTARAATTCTAATCTTGATGCCGTTATCCGGCCAAGAGACATTTCCTGGTGGGCAGTTTGACTGGGGCGGTCGCCTCCTAAAAAGTAACGGAGGCGTGCAAAGGTTYTCTCAGGCTGGTCGGAAATCAGTCGTAGAGTGTAAAGGCATAAGAAAGCTTGACTGC-GAGACYTACAAGTCGAGCAGAGACGAAAGTCGGCCTTAGTGATCCGACAGTTCTGAGTGGAAAGGCTGTCGCTCAMCGGATAAAAGTTACTCT
>10992_Palisada_sp._UPA_China Alignment of 2 sequences: 10992-UPAF.ab1, 10992-UPAR.ab1 (reversed)
TRWGRAGCTTTWNTRTRGTKTRR-AAKWGATTTCGGGTTTATTKTGCGCAGTATAGGTGGGA-GGCTA-AGAA-T-TWRCW-TTTG-CGGATGTG-AAGGAGCCAATAGTGA-GATACCACTCTGATTAAACTAGAATTCTAATCTTGATGCCGTTATCCGGCCAAGAGACATTTTCAGATGGGCAGTTTGACTGGGGCGGTCGCCTCCTAAAAAGTAACGGAGGCGTGCAAAGGTTTTCTCAGACTGGTYGGAAATCAGTCGTAGAGTGTAAAGGYATAAGAAAGCTTGACTGY-GAGACCTACAAGTCGAACAGAGACGAAAGTCGGYCTTAGTGATCCGACAGTTCTGAGTGGAAAGGCTGTCGCTCAACGGATAAAAGTTACTCT
>10993_Laurencia_majuscula_UPA_Thailand Alignment of 2 sequences: 10993-UPAF.ab1, 10993-UPAR.ab1 (reversed)
TATGAAGCTTTACTGTAGCTTGG-AGCTGATTTCGGGTTTATTTTGCGCAGTATAGGTGGGA-GGCTA-AGAA-T-TTATG-TTTG-CGGATGTA-AATGAGCCAAAAGTGA-GATACCACTCTGATTAAACTAGAATTCTAATCTTGATGCCGTTATCCGGCCAAGAAACATTTTCAGGTAGGCAGTTTGACTGGGGCGGTCGCCTCCTAAAAGGTAACGGAGGCGTGCAAAGGTTTCCTCAGGCTGGTCGGAAATCAGTCGTAGAGTATAAAGGTATAAGGAAGCTTGACTGT-GAGACTTACAAGTCGAACAGAGACGAAAGTCGGCCTTAGTGATCCGACAGTTCTGAGTGGAAAGGCTGTCGCTCAACGGATAAAAGTTACTCT
>11013_Chondria_sp._Laysan Alignment of 2 sequences: 11013-UPAF.ab1, 11013-UPAR.ab1 (reversed)
TAWGAAGCTTTASTRTAGCSTRG-GATWGACTKTGGGTWTATTTTGCGCAGTATAGGTGGGA-GGCTA-AGAT-TNTTATA-TTTG-CGGATATA-AAGGAGCCATTAGTGA-GATACCACTCTGATTAAACTAGAATTCTAATCTTGATGCCGTTATCCGGCCAAGAGACATTTCCTGGTGGGCAGTTTGACTGGGGCGGTCGCCTCCTAAAARGTAACGGAGGCGTGCAAAGGTTYYCTCAGGCTGGTCGGAAATCAGTCGTAGAGTGTAAAGGCATAAGRAAGCTTGACTGC-GAGACCTACAAGTCGAGCAGAGACGAAAGTCGGCCTTAGTGATCCGACAGTTCTGAGTGGAAAGGCTGTCGCTCAACGGATAAAAGTTACTCT
>11018_Palisada_yamadana_Fiji Alignment of 2 sequences: 11018-UPAF.ab1, 11018-UPAR.ab1 (reversed)
TATGAAGCTTTACTGTAGTTTGG-AATTGACTTCGGGTTTATTTTGCGCAGTATAGGTGGGA-GGCTA-AGAG-C-TTACA-TTTG-CGGATGTG-AAGGAGCCAATAGTGA-GATACCACTCTAATTAAACTAGAATTCTAATCTTGATGCCGTTATCCGGCCAAGAGACATTTTCAGATGGGCAGTTTGACTGGGGCGGTCGCCTCCTAAAAAGTAACGGAGGCGTGCAAAGGTTTTCTCAGACTGGTCGGAAATCAGTCGTAGAGTGTAAAGGCATAAGAAAGCTTGACTGT-GAGACTTACAAGTCGAACAGAGACGAAAGTCGGCCTTAGTGATCCGACAGTTCTGAGTGGAAAGGCTGTCGCTCAACGGATAAAAGTTACTCT
>11020_Chondria_sp._Japan Alignment of 2 sequences: 11020-UPAF.ab1, 11020-UPAR.ab1 (reversed)
TAWGAAGCTTTASTRTAGCSTRG-GATWGAYTKTGGGTTTATTTTGCGCAGTATAGGTGGGA-GGCTA-AGAT-T-TTATA-TTTG-CGGATATA-AAGGAGCCATTAGTGA-GATACCACTCTGATTAAACTAGAATTCTAATCTTGATGCCGTTATCCGGCCAAGAGACATTTCCTGGTGGGCAGTTTGACTGGGGCGGTCGCCTCCTAAAARGTAACGGAGGCGTGCAAAGGTTTYCTCAGGCTGGTCGGAAATCAGTCGTAGAGTGTAAAGGCATAAGAAAGCTTGACTGC-GAGACCTACAAGTCGAGCAGAGACGAAAGTCGGCCTTAGTGATCCGACAGTTCTGAGTGGAAAGGCTGTCGCTCAACGGATAAAAGTTACTCT
>11022_Chondria_sp._Philippines Alignment of 2 sequences: 11022-UPAF.ab1, 11022-UPAR.ab1 (reversed)
TAWGAAGCTTTACTGTAGCCTGG-GATTGAYTTTGGGTTTATTTTGCGCAGTATAGGTGGGA-GGCTA-AGAT-T-TTATA-TTTG-CGGATATA-AAGGAGCCATTAGTGA-GATACCACTCTGATTAAACTAGAATTCTAATCTTGATGCCGTTATCCGGCCAAGAGACATTTCCTGGTGGGCAGTTTGACTGGGGCGGTCGCCTCCTAAAAAGTAACGGAGGCGTGCAAAGGTTTTCTCAGGCTGGTCGGAAATCAGTCGTAGAGTGTAAAGGCATAAGAAAGCTTGACTGC-GAGACCTACAAGTCGAGCAGAGACGAAAGTCGGCCTTAGTGATCCGACAGTTCTGAGTGGAAAGGCTGTCGCTCAACGGATAAAAGTTACTCT
>11026_Chondria_sp._Pohnpei Alignment of 2 sequences: 11026-UPAF.ab1, 11026-UPAR.ab1 (reversed)
TATGAAGCTTTACTGTAACTTGR-RATTGATTTYGGGTTTATTTTGCGCAGTATAGGTGGGA-GGCTA-AGAT-T-TTATG-TTTGNCGGATATAGAATGAGCCATCAGTGA-GATACCACTCTAATTAAACTAGAATTCTAATCTTGATGCCGTTATCCGGCCAAGARACATTTYCAGGCRGGCAGTTTGACTGGGGCGGTCGCCTCCTAAAAAGTAACGGAGGYGTGCAAAGGTTTTCTCAGRCTGGTYGGAAATCAGTYGTAGAGTGTAAAGGCATAAGAAAGCTTGACTGC-GAGACTTACAAGTCGAGCAGAGACGAAAGTCGGCCTTAGTGATCCGACAGTTCTGAGTGGAAAGGCTGTCGCTCAACGGATAAAAGTTACTCT
>11027_Palisada_intermedia_Pohnpei Alignment of 2 sequences: 11027-UPAF.ab1, 11027-UPAR.ab1 (reversed)
TATGAAGCTTTACTGTAGTTTGG-AATTGAATTCGGGTTTATTTTGCGCAGTATAGGTGGGA-GGCTA-AGAG-T-TTGCA-TTTG-CGGATGTT-AAGGAGCCAATAGTGA-GATACCACTCTGATTAAACTAGAATTCTAATCTTGATGCCGTTATCCGGCCAAGAGACATTTTCAGATGGGCAGTTTGACTGGGGCGGTCGCCTCCTAAAAAGTAACGGAGGCGTGCAAAGGTTTTCTCAGACTGGTCGGAAATCAGTCGTAGAGTGTAAAGGCATAAGAAAGCTTGACTGT-GAGACTTACAAGTCGAACAGAGACGAAAGTCGGCCTTAGTGATCCGACAGTTCTGAGTGGAAAGGCTGTCGCTCAACGGATAAAAGTTACTCT
>11029_Palisada_parvipapillata_Lisianski Alignment of 2 sequences: 11029-UPAF.ab1, 11029-UPAR.ab1 (reversed)
TATGAAGCTTTACTGTAGTTTGG-AATTGACTTCGGGTTTATTTTGCGCAGCATAGGTGGGA-GGCTA-AGAA-C-TTACA-TTTG-TGGATGTA-AAGGAGCCAACAGTGA-GATACCACTCTGATTAAACTAGAATTCTAATCCTGATGCCGTTATCCGGCCAAGAGACATTTTCAGATGGGCAGTTTGACTGGGGCGGTCGCCTCCTAAAAAGTAACGGAGGCGTGCAAAGGTTTTCTCAGACTGGTCGGAAATCAGTCGTAGAGTGTAAAGGCATAAGAAAGCTTGACTGT-GAGACTTACAAGTCAAACAGAGACGAAAGTCGGCCTTAGTGATCCGACAGTTCTGAGTGGAAAGGCTGTCGCTCAACGGATAAAAGTTACTCT
>11034_Chondria_sp._Sri_Lanka Alignment of 3 sequences: 11034-UPAF.ab1, 11034-UPAR_R.ab1 (reversed), 11034-UPAR.ab1 (reversed)
TATGAAGCTTTACTGTAGCTTGG-AATTGACTTTGGGTTTATTTTGCGCAGTATAGGTGGGA-GGCTA-AGAT-A-TTATA-CTTG-CGGGTATA-AAGGAGCCATTAGTGA-GATACCACTCTAATTAAACTAGAATTCTAATCTTGATGCCGTTAACCGGCCAAGAAACATTTCCAGGTGGGCAGTTTGACTGGGGCGGTCGCCTCCTAAAAAGTAACGGAGGCGTGCAAAGGTTTTCTCAGGCTGGTCGGAAATCAGTCGTAGAGTGTAAAGGCATAAGAAAGCTTGACTGC-GAGACTTACAAGTCGAGCAGAGACGAAAGTCGGCCTTAGTGATCCGACAGTTCTGAGTGGAAAGGCTGTCGCTCAACGGATAAAAGTTACTCT
>11035_Chondria_sp._Portugal Alignment of 2 sequences: 11035-UPAF.ab1, 11035-UPAR.ab1 (reversed)
NNNGRAGNTTTANTGTWRCCTGG-AATTGAGTTCGGGTTTAMTTTGYGCAGTATAGGTGGGNRGGMTA-AGAT-A-ATATAYNTTG-TGGRKRTA-AAGGAGSYATCAGTGANGATACCACTCTAATTAARSTAGAATTYTAATCTTGATGCCGTTATCCGGMCAAGAGACATTTCCAGGTGGGCAGTTTGACTGGGGCGGTCGCCTCCTAAAAAGTAACGGAGGCGYGCAAAGGTTYTCTCAGACTGGTCGGAAATCAGTCGTAGAGTGTAAAGGCATAAGAAAGCTTGACTGC-GAGACCTACAAGTCGAGCAGAGACRAAAGTCGGCCTTAGTGATCCGACRGTTCTSAKTGGAAAGGCTGTCNCTCAACGGATAAAANTTACTCT
>11036_Chondria_sp._Sri_Lanka Alignment of 2 sequences: 11036-UPAF.ab1, 11036-UPAR.ab1 (reversed)
TATGAAGCTTTACTGTAGCTTGG-AATTGACTTTGGGTTTATTTCGCGCAGTATAGGTGGGA-GGCTA-AGAT-A-TTATA-CTTG-CGGGTATA-AAGGAGCCATTAGTGA-GATACCACTCTAATTAAACTAGAATTCTAATCTTGATGCCGTTAACCGGCCAAGAAACATTTCCAGGTGGGCAGTTTGACTGGGGCGGTCGCCTCCTAAAAAGTAACGGAGGCGTGCAAAGGTTTTCTCAGGCTGGTCGGAAATCAGTCGTAGAGTGTAAAGGCATAAGAAAGCTTGACTGC-GAGACTTACAAGTCGAGCAGAGACGAAAGTCGGCCTTAGTGATCCGACAGTTCTGAGTGGAAAGGCTGTCGCTCAACGGATAAAAGTTACTCT
>11037_Chondria_sp._Sri_Lanka Alignment of 2 sequences: 11037-UPAF.ab1, 11037-UPAR_R.ab1 (reversed)
TATGAAGCTTTACTGTAGCTTGG-AATTGACTTTGGGTTTATTTCGCGCAGTATAGGTGGGA-GGCTA-AGAT-A-TTATA-CTTG-CGGGTATA-AAGGAGCCATTAGTGA-GATACCACTCTAATTAAACTAGAATTCTAATCTTGATGCCGTTAACCGGCCAAGAAACATTTCCAGGTGGGCAGTTTGACTGGGGCGGTCGCCTCCTAAAAAGTAACGGAGGCGTGCAAAGGTTTTCTCAGGCTGGTCGGAAATCAGTCGTAGAGTGTAAAGGCATAAGAAAGCTTGACTGC-GAGACTTACAAGTCGAGCAGAGACGAAAGTCGGCCTTAGTGATCCGACAGTTCTGAGTGGAAAGGCTGTCGCTCAACGGATAAAAGTTACTCT
>11040_Chondria_sp._Papua_New_Guinea Alignment of 2 sequences: 11040-UPAF.ab1, 11040-UPAR.ab1 (reversed)
TATGAAGCTTTACTGTARCNNNN-NANTGANTTYGGGTTTATTTTGCGCAGTATAGGTGGGA-GGCTA-AGAT-T-TTATR-TTTG-CGGATATA-AAGGAGCCATYAGTGA-GATACCACTCTGATTAAACTAGAATTCTAATCTTGATGCCGTTATCCGGCCAAGARACATTTCCWGGYGGGCAGTTTGACTGGGGCGGTCGCCTCCTAAAAAGTAACGGAGGCGTGCAAAGGTTTTCTCAGGCTGGTCGGAAATCAGTCGTAGAGTGTAAAGGCATAAGAAAGCTTGACTGC-GAGACTTACAAGTCGAGCAGAGACGAAAGTCGGCCTTAGTGATCCGACAGTTCTGAGTGGAAAGGCTGTCGCTCAACGGATAAAAGTTACTCT
>11041_Chondria_sp._Papua_New_Guinea Alignment of 2 sequences: 11041-UPAF_Repeat.ab1, 11041-UPAR.ab1 (reversed)
TATGAAGCTTTACTGTARCNTNN-NATTGAYTTCGGGTTTATTTTGCGCAGTATAGGTGGGA-GGCTA-AGAT-T-TTATA-TTTG-CGGATATA-AAGGAGCCATYAGTGA-GATACCACTCTRATTAAACTAGAATTCTAATCTTGATGCCGTTATCCGGCCAAGAGACATTTCCAGGTGGGCAGTTTGACTGGGGCGGTCGCCTCCTAAAAAGTAACGGAGGCGTGCAAAGGTTTTCTCAGRCTGGTCGGAAATCAGTCGTAGAGTGTAAAGGCATAAGAAAGCTTGACTGC-GAGACTTACAAGTCGAGCAGAGACGAAAGTCGGCCTTAGTGATCCGACAGTTCTGAGTGGAAAGGCTGTCGCTCAACGGATAAAAGTTACTCT
>11042_Chondria_sp._Papua_New_Guinea Alignment of 2 sequences: 11042-UPAF.ab1, 11042-UPAR.ab1 (reversed)
TATGAAGCTTTACTGTANCYTGN-RATTGAYTTYGGGTTTATTTTGCGCAGTATAGGTGGGA-GGCTA-AGAT-T-TTATR-TTTG-CGGATATA-AAKGAGCCATYAGTGA-GATACCACTCTGATTAAACTAGAATTCTAATCTTGATGCCGTTATCCGGCCAAGAGACATTTCCWGGYGGGCAGTTTGACTGGGGCGGTCGCCTCCTAAAAAGTAACGGAGGCGTGCAAAGGTTTTCTCAGGCTGGTCGGAAATCAGTCGTAGAGTGTAAAGGCATAAGRAAGCTTGACTGC-GAGACYTACAAGTCGAGCAGAGACGAAAGTCGGCCTTAGTGATCCGACAGTTCTGAGTGGAAAGGCTGTCGCTCAACGGATAAAAGTTACTCT
>11043_Chondria_sp._Papua_New_Guinea Alignment of 2 sequences: 11043-UPAF.ab1, 11043-UPAR.ab1 (reversed)
NATGAAGCTTTACTGTANCYTNG-NATTGAYTTTGGGTTTATTTTGCGCAGTATAGGTGGGA-GGCTA-AGAT-T-TTATR-TTTG-YGGATATA-AAKGAGCCATYAGTGA-GATACCACTCTGATTAAACTAGAATTCTAATCTTGATGCCGTTATCCGGCCAAGARACATTTCCAGGYGGGCAGTTTGACTGGGGCGGTCGCCTCCTAAAAAGTAACGGAGGCGTGCAAAGGTTTTCTCAGRCTGGTCGGAAATCAGTCGTAGAGTGTAAAGGCATAAGAAAGCTTGACTGC-GAGACTTACAAGTCGAGCAGAGACGAAAGTCGGCCTTAGTGATCCGACAGTTCTGAGTGGAAAGGCTGTCGCTCAACGGATAAAAGTTACTCT
>11044_Chondria_sp._Papua_New_Guinea Alignment of 2 sequences: 11044-UPAF.ab1, 11044-UPAR.ab1 (reversed)
TATGAAGCTTTACTGTARCYTNN-NATTGANTTYGGGTTTATTTTGCGCAGTATAGGTGGGA-GGCTA-AGAT-T-TTATR-TTTG-CGGATATA-AAGGAGCCATYAGTGA-GATACCACTCTGATTAAACTAGAATTCTAATCTTGATGCCGTTATCCGGCCAAGARACATTTCCWGGYGGGCAGTTTGACTGGGGCGGTCGCCTCCTAAAAAGTAACGGAGGCGTGCAAAGGTTTTCTCAGRCTGGTCGGAAATCAGTCGTAGAGTGTAAAGGCATAAGAAAGCTTGACTGC-GAGACTTACAAGTCGAGCAGAGACGAAAGTCGGCCTTAGTGATCCGACAGTTCTGAGTGGAAAGGCTGTCGCTCAACGGATAAAAGTTACTCT
>11045_Chondria_sp._Papua_New_Guinea Alignment of 2 sequences: 11045-UPAF.ab1, 11045-UPAR.ab1 (reversed)
TATGAAGCTTTACTGTANCNTNN-NANTGANTTTGGGTTTATTTTGCGCAGTATAGGTGGGA-GGCTA-AGAT-T-TTATR-TTTG-CGGATATA-AAKGAGCCATYAGTGA-GATACCACTCTGATTAAACTAGAATTCTAATCTTGATGCCGTTATCCGGCCAAGARACATTTCCNGGYGGGCAGTTTGACTGGGGCGGTCGCCTCCTAAAAAGTAACGGAGGCGTGCAAAGGTTTTCTCAGRCTGGTCGGAAATCAGTCGTAGAGTGTAAAGGCATAAGAAAGCTTGACTGC-GAGACTTACAAGTCGAGCAGAGACGAAAGTCGGCCTTAGTGATCCGACAGTTCTGAGTGGAAAGGCTGTCGCTCAACGGATAAAAGTTACTCT
>11046_Chondria_sp._Papua_New_Guinea Alignment of 2 sequences: 11046-UPAF.ab1, 11046-UPAR.ab1 (reversed)
TATGAAGCTTTACTGTAGCTTGG-AATTGACTTTGGGTTTATTTTGCGCAGTATAGGTGGGA-GGCTA-AGAT-A-TTATG-CTTG-CGGGTATA-AAGGAGCCATTAGTGA-GATACCACTCTAATTAAACTAGAATTCTAATCTTGATGCCGTTAACCGGCCAAGAAACATTTCCAGGTGGGCAGTTTGACTGGGGCGGTCGCCTCCTAAAAAGTAACGGAGGCGTGCAAAGGTTTTCTCAGGCTGGTCGGAAATCAGTCGTAGAGTGTAAAGGCATAAGAAAGCTTGACTGC-GAGACTTACAAGTCGAGCAGAGACGAAAGTCGGCCTTAGTGATCCGACAGTTCTGAGTGGAAAGGCTGTCGCTCAACGGATAAAAGTTACTCT
>11048_Chondria_sp._Kenya Alignment of 2 sequences: 11048-UPAF.ab1, 11048-UPAR.ab1 (reversed)
NATGAAGCTTTACTGTARCYTGN-NANASKNTTYGGGTTTATTTTGCGCAGTATAGGTGGGA-GGCTA-AGAC-W-TTATR-TTTG-CGGATATA-AAGGAGCCATCAGTGA-GATACCACTCTAATTAAACTAGAATTCTAATCTTGATGCCGTTATCCGGCCAAGAGACAGTTCCAGGTGGGCAGTTTGACTGGGGCGGTCGCCTCCTAAAAAGTAACGGAGGCGTGCAAAGGTTTTCTCAGGCTGGTCGGAAATCAGTCGTAGAGTGTAAAGGCATAAGAAAGCTTGACTGC-GAGACTTACAAGTCGAGCAGAGACGAAAGTCGGCCTTAGTGATCCGACAGTTCTGAGTGGAAAGGCTGTCGCTCAACGGWNA-AAGTTACTCT
>11050_Chondria_sp._Papua_New_Guinea Alignment of 2 sequences: 11050-UPAF.ab1, 11050-UPAR.ab1 (reversed)
TATGAAGCTTTACTGTARCYTGG-NANNGANTTCGGGYTTATTTTGCGCAGYATAGGTGGGA-GGCTA-AGAT-W-TTRTA-TTTG-CGGATATA-AAGGAGCCATCAGTGA-GATACCACTCTAATTAARCTAGAATTCTAATCTTGATGCCGTTATCCGGCCAAGARACATTTYCAGGTGGGCAGTTTGACTGGGGCGGTCGCCTCCTAAAARGTAACGGAGGCGTGCAAAGGTTTTCTCAGGCTGGTCGGAAATCAGTCGTAGAGTGTAAAGGCATAAGAAAGCTTGACTGC-GAGACYTACAAGTCGAGCAGAGACGAAAGTCGGCCTTAGTGATCCGACAGTTCTGAGTGGAAAGGCTGTCGCTCAACGGATAAAAGTTACTCT
>11052_Chondria_dangeardii_Papua_New_Guinea Alignment of 2 sequences: 11052-UPAF.ab1, 11052-UPAR.ab1 (reversed)
TATGAAGCTTTACTGTAGCTTGG-AATTGATTTCGGGTTTATTTTGCGCAGCATAGGTGGGA-GGCTA-AGAT-G-TTATA-TTTT-CGGATATA-AAGGAGCCATCAGTGA-GATACCACTCTGATTAAACTAGAATTCTAATCTTGAAGCCGTTAACCGGCCAAGAGACATTTTCTGGTGGGCAGTTTGACTGGGGCGGTCGCCTCCTAAAAAGTAACGGAGGCGTGCAAAGGTTTTCTCAGGCTGGTCGGAAATCAGTCGTAGAGTGTAAAGGCATAAGAAAGCTTGACTGC-GAGACTTACAAGTCGAGCAGAGACGAAAGTCGGCCTTAGTGATCCGACAGTTCTGAGTGGAAAGGCTGTCGCTCAACGGATAAAAGTTACTCT
>11053_Chondria_sp._Kenya Alignment of 2 sequences: 11053-UPAF.ab1, 11053-UPAR.ab1 (reversed)
TATGAAGMKTTAYWGTAGCCTGG-AAWWGASTTYGGGWYTATTTTGYGCAGTRTWGGTGGGA-GGCTA-AGAC-A-TTATA-TTTG-CGGATATA-AGACRGCCATCAGTGA-GATACCACTCTAATTAAASTAGAATTCTAATCTTGATGCCGTTATCCGGCCAAGAAACATTTCCAGGTGGGCAGTTTGACTGGGGCGGTCGCCTCCTAAAAAGTAACGGAGGCGTGCAAAGGTTTTCTCAGGCTGGTTGGAAATCAGTCGTAGAGTGTAAAGGCATAAGAAAGCTTGACTGC-GAGACCTACAAGTCGAGCAGAGACGAAAGTCGGCCTTAGTGATCCGACAGTTCTGAGTGGAAAGGCTGTCGCTCAACGGATAAAAGTTACTCT
>11054_Chondria_sp._Kenya Alignment of 2 sequences: 11054-UPAF.ab1, 11054-UPAR_R.ab1 (reversed)
TATGAAGCTTTACTGTAGCTTGG-AATTGATTTTGGGTTTATTTTGCGCAGTATAGGTGGGA-GGCTA-AGAT-C-TTATA-TTTG-CGGATATA-ATGGAGCCATCAGTGA-GATACCACTCTAATTAAACTAGAACTCTAATCTTGAAGCCGTTAACCGGCCAAGAAACATTTTCAGGTGGGCAGTTTGACTGGGGCGGTCGCCTCCTAAAAAGTAACGGAGGCGTGCAAAGGTTTTCTCAGGCTGGTCGGAAATCAGTCGTAGAGTGTAAAGGTATAAGAAAGCTTGACTGC-GAGACCTACAAGTCGAGCAGAGACGAAAGTCGGCCTTAGTGATCCGACAGTTCTGAGTGGAAAGGCTGTCGCTCAACGGATAAAAGTTACTCT
>11055_Chondria_sp._Thailand Alignment of 2 sequences: 11055-UPAF.ab1, 11055-UPAR.ab1 (reversed)
TWTGAAGCTTTACTGTARCNTGGNGATTGABTTTGGGTTTATTTTGCGCAGTATAGGTGGGA-GGCTA-AGAT-T-TTATR-TTTG-CGGATATA-AAKGAGCCATYAGTGA-GATACCACTCTGATTAAACTAGAATTCTAATCTTGATGCCGTTATCCGGCCAAGAGACATTTCCAGGYGGGCAGTTTGACTGGGGCGGTCGCCTCCTAAAAAGTAACGGAGGCGTGCAAAGGTTTTCTCAGGCTGGTCGGAAATCAGTCGTAGAGTGTAAAGGCATAAGAAAGCTTGACTGC-GAGACTTACAAGTCGAGCAGAGACGAAAGTCGGCCTTAGTGATCCGACAGTTCTGAGTGGAAAGGCTGTCGCTCAACGGATAAAAGTTACTCT
>11056_Vertebrata_thuyoides_UPA Alignment of 2 sequences: 11056-UPAF.ab1, 11056-UPAR_R.ab1 (reversed)
TATGAAGCTTTACTGTAGCTTGG-AATTGGATTTGGGTTTATTTTGCGCAGCATAGGTGGGA-GGCTA-TGAT-C-TTGTA-CTTG-CGGGTGCA-AATGAGCCACTAGTGA-GATACCACTCTAATTAAACTAGAATTCTAATCTTGAAGCCGTAATCCGGCCAAGAGACATTTTCTGGTGGGCAGTTTGACTGGGGCGGTCGCCTCCTAAAAGGTAACGGAGGCGTGCAAAGGTTTCCTCAGACTGGTCGGAAATCAGTCATAGAGTGTAAAGGCATAAGGAAGCTTGACTGC-GAGACCTACAAGTCGAGCAGAGACGAAAGTCGGCCTTAGTGATCCGACAGTACTGAGTGGAAAGGCTGTCGCTCAACGGATAAAAGTTACTCT
>11057_Laurencia_obtusa_Bulgaria Alignment of 2 sequences: 11057-UPAF.ab1, 11057-UPAR.ab1 (reversed)
TATGAAGCTTTACTGTAGCTTGG-AATTGATTTYGGGTTTAGTTTGCGCAGTATAGGTGGGA-GGCTG-AGAA-T-TTATA-TTTG-CGGATGTA-AGTGAGCCAAAAGTGA-GATACCACTCTAATTAAASTAGAATTCTAATCTTGATGCCGTTATCCGGCCAAGAGACATTTTCAGGTAGGCAGTTTGACTGGGGCGGTCGCCTCCTAAAAGGTAACGGAGGCGTGCAAAGGTTTCCTCAGACTGGTCGGAAATCAGTCGTAGAGTATAAAGGTATAAGGAAGCTTGACTGT-GAGACTTACAAGTCAAACAGAGACGAAAGTCGGCCTTAGTGATCCGACAGTTCTGAGTGGAAAGGCTGTCGCTCAACGGATAAAAGTTACTCT
>11058_Chondria_sp._Papua_New_Guinea Alignment of 2 sequences: 11058-UPAF.ab1, 11058-UPAR.ab1 (reversed)
TATGAAGCTTTACTGTAGCTTGG-AATTGACTTTGGGTTTATTTTGCGCAGTATAGGTGGGA-GGCTA-AGAT-A-TTATG-CTTG-CGGGTATA-AAGGAGCCATTAGTGA-GATACCACTCTAATTAAACTAGAATTCTAATCTTGATGCCGTTAACCGGCCAAGAAACATTTCCAGGTGGGCAGTTTGACTGGGGCGGTCGCCTCCTAAAAAGTAACGGAGGCGTGCAAAGGTTTTCTCAGGCTGGTCGGAAATCAGTCGTAGAGTGTAAAGGCATAAGAAAGCTTGACTGC-GAGACTTACAAGTCGAGCAGAGACGAAAGTCGGCCTTAGTGATCCGACAGTTCTGAGTGGAAAGGCTGTCGCTCAACGGATAAAAGTTACTCT
>11060_Chondria_sp._Papua_New_Guinea Alignment of 2 sequences: 11060-UPAF.ab1, 11060-UPAR.ab1 (reversed)
TATGAAGCTTTACTGTARCYTGG-RATTGACTTCGGGTTTATTTTGCGCAGTATAGGTGGGA-GGCTA-AGAT-T-TTATR-TTTG-YGGATATA-AAGGAGCCATYAGTGA-GATACCACTCTGATTAAACTAGAATTCTAATCTTGATGCCGTTATCCGGCCAAGAGACATTTCCAGGTGGGCAGTTTGACTGGGGCGGTCGCCTCCTAAAAAGTAACGGAGGCGTGCAAAGGTTTYCTCAGGCTGGTCGGAAATCAGTCGTAGAGTGTAAAGGCATAAGRAAGCTTGACTGC-GAGACTTACAAGTCGAGCAGAGACGAAAGTCGGCCTTAGTGATCCGACAGTTCTGAGTGGAAAGGCTGTCGCTCAACGGATAAAAGTTACTCT
>11063_Chondria_sp._Papua_New_Guinea Alignment of 2 sequences: 11063-UPAF.ab1, 11063-UPAR.ab1 (reversed)
TATGAAGCTTTACTGTARCYTGN-NANTGACTTTGGGTTTATTTTGCGCAGTATAGGTGGGA-GGCTA-AGAT-T-TTATA-TTTG-CGGATATA-AAGGAGCCATYAGTGA-GATACCACTCTGATTAAACTAGAATTCTAATCTTGATGCCGTTATCCGGCCAAGAGACATTTCCWGGTGGGCAGTTTGACTGGGGCGGTCGCCTCCTAAAAAGTAACGGAGGCGTGCAAAGGTTYTCTCAGGCTGGTCGGAAATCAGTCGTAGAGTGTAAAGGCATAAGRAAGCTTGACTGC-GAGACYTACAAGTCGAGCAGAGACGAAAGTCGGCCTTAGTGATCCGACAGTTCTGAGTGGAAAGGCTGTCGCTCAACGGATAAAAGTTACTCT
>11064_Chondria_sp._Papua_New_Guinea Alignment of 2 sequences: 11064-UPAF.ab1, 11064-UPAR.ab1 (reversed)
TATGAAGCTTTACTGTARCYTGG-GATTGACTTTGGGTTTATTTTGCGCAGTATAGGTGGGA-GGCTA-AGAT-T-TTATA-TTTG-CGGATATA-AAGGAGCCATYAGTGA-GATACCACTCTGATTAAACTAGAATTCTAATCTTGATGCCGTTATCCGGCCAAGAGACATTTCCWGGTGGGCAGTTTGACTGGGGCGGTCGCCTCCTAAAAAGTAACGGAGGCGTGCAAAGGTTTTCTCAGGCTGGTCGGAAATCAGTCGTAGAGTGTAAAGGCATAAGAAAGCTTGACTGC-GAGACYTACAAGTCGAGCAGAGACGAAAGTCGGCCTTAGTGATCCGACAGTTCTGAGTGGAAAGGCTGTCGCTCAACGGATAAAAGTTACTCT
>11065_Chondria_sp._Papua_New_Guinea Alignment of 2 sequences: 11065-UPAF.ab1, 11065-UPAR.ab1 (reversed)
TATGAAGCTTTACTGTAGCYTGN-NATTGACTTTGGGTTTATTTTGCGCAGTATAGGTGGGA-GGCTA-AGAT-T-TTATA-TTTG-CGGATATA-AAGGAGCCATYAGTGA-GATACCACTCTGATTAAACTAGAATTCTAATCTTGATGCCGTTATCCGGCCAAGAGACATTTCCWGGTGGGCAGTTTGACTGGGGCGGTCGCCTCCTAAAAAGTAACGGAGGCGTGCAAAGGTTTYCTCAGGCTGGTCGGAAATCAGTCGTAGAGTGTAAAGGCATAAGRAAGCTTGACTGC-GAGACYTACAAGTCGAGCAGAGACGAAAGTCGGCCTTAGTGATCCGACAGTTCTGAGTGGAAAGGCTGTCGCTCAACGGATAAAAGTTACTCT
>11067_Chondria_sp._Israel Alignment of 2 sequences: 11067-UPAF.ab1, 11067-UPAR.ab1 (reversed)
TRWGAAGCTTTASTGTARCNTNN-RATWGANTTTGGGTTTNTTNTGNGCAGTATAGGTGGGA-GGCTA-AGAT-W-TTATA-TTTG-CGGATATANAAGGAGCCATYAGTGA-GATACCACTCTGATTAAACTAGAATTCTAATCTTGATGCCGTTATCCGGCCAAGARACATTTCCWGGTGGGCAGTTTGACTGGGGCGGTCGCCTCCTAAAAAGTAACGGAGGCGTGCAAAGGTTTTCTCAGGCTGGTCGGAAATCAGTCGTAGAGTGTAAAGGCATAAGRAAGCTTGACTGC-GAGACYTACAAGTCGAGCAGAGACGAAAGTCGGCCTTAGTGATCCGACAGTTCTGAGTGGAAAGGCTGTCGCTCAACGGATAAAAGTTACTCT
>11068_Chondria_sp._Israel Alignment of 2 sequences: 11068-UPAF.ab1, 11068-UPAR.ab1 (reversed)
TATGAAGCTTTACTGTARCYTGG-RATTGAYTTYGGGTTTATTTTGCGCAGTATAGGTGGGA-GGCTA-AGAT-T-TTATR-TTTG-CGGATATA-AAGGAGCCATYAGTGA-GATACCACTCTRATTAAACTAGAATTCTAATCTTGATGCCGTTATCCGGCCAAGAGACATTTYCAGGTGGGCAGTTTGACTGGGGCGGTCGCCTCCTAAAARGTAACGGAGGCGTGCAAAGGTTTYCTCAGRCTGGTCGGAAATCAGTCGTAGAGTGTAAAGGCATAAGRAAGCTTGACTGC-GAGACYTACAAGTCGAGCAGAGACGAAAGTCGGCCTTAGTGATCCGACAGTTCTGAGTGGAAAGGCTGTCGCTCAACGGATAAAAGTTACTCT
>11069_Chondria_sp._Greece Alignment of 2 sequences: 11069-UPAF.ab1, 11069-UPAR.ab1 (reversed)
TATGAAGCTTTACTGTAGCNTNN-NATTGACTTTGGGTTTATTTTGCGCAGTATAGGTGGGA-GGCTA-AGAT-T-TTATA-TTTG-CGGATATA-AAGGAGCCATYAGTGA-GATACCACTCTGATTAAACTAGAATTCTAATCTTGATGCCGTTATCCGGCCAAGAGACATTTCCWGGTGGGCAGTTTGACTGGGGCGGTCGCCTCCTAAAAAGTAACGGAGGCGTGCAAAGGTTTTCTCAGGCTGGTCGGAAATCAGTCGTAGAGTGTAAAGGCATAAGAAAGCTTGACTGC-GAGACYTACAAGTCGAGCAGAGACGAAAGTCGGCCTTAGTGATCCGACAGTTCTGAGTGGAAAGGCTGTCGCTCAACGGATAAAAGTTACTCT
>11070_Chondria_sp._Greece Alignment of 2 sequences: 11070-UPAF.ab1, 11070-UPAR.ab1 (reversed)
TATGAAGCTTTACTGTARCYTGG-RATTGACTTTGGGTTTATTTTGCGCAGTATAGGTGGGA-GGCTA-AGAT-T-TTATA-TTTG-CGGATATA-AAGGAGCCATYAGTGA-GATACCACTCTGATTAAACTAGAATTCTAATCTTGATGCCGTTATCCGGCCAAGARACATTTCCWGGTGGGCAGTTTGACTGGGGCGGTCGCCTCCTAAAAAGTAACGGAGGCGTGCAAAGGTTTTCTCAGGCTGGTCGGAAATCAGTCGTAGAGTGTAAAGGCATAAGRAAGCTTGACTGC-GAGACYTACAAGTCGAGCAGAGACGAAAGTCGGCCTTAGTGATCCGACAGTTCTGAGTGGAAAGGCTGTCGCTCAACGGATAAAAGTTACTCT
>11071_Chondria_sp._Oman Alignment of 2 sequences: 11071-UPAF.ab1, 11071-UPAR.ab1 (reversed)
TATGAAGCTTTACTGTARCYTGG-RANTGACTTYGGGTTTATTTTGCGCAGTATAGGTGGGA-GGCTA-AGAT-T-TTATA-TTTG-CGGATRTA-AAGGAGCCATYAGTGA-GATACCACTCTGATTAAACTAGAATTCTAATCTTGATGCCGTTATCCGGCCAAGARACATTTCCWGGTGGGCAGTTTGACTGGGGCGGTCGCCTCCTAAAAAGTAACGGAGGCGTGCAAAGGTTTTCTCAGGCTGGTCGGAAATCAGTCGTAGAGTGTAAAGGCATAAGAAAGCTTGACTGC-GAGACYTACAAGTCGAGCAGAGACGAAAGTCGGCCTTAGTGATCCGACAGTTCTGAGTGGAAAGGCTGTCGCTCAACGGATAAAAGTTACTCT
>11072_Chondria_sp._Egypt Alignment of 2 sequences: 11072-UPAF.ab1, 11072-UPAR.ab1 (reversed)
TATGAAGCTTTACTGTAACCTGG-AATTGACTTCGGGTTTATTTTGCGCAGTATAGGTGGGA-GGCTA-AGAC-G-TTATG-TTTG-CGGATATA-AAAGAGCCATCAGTGA-GATACCACTCTAATTAAACTAGAATTCTAATCTTGATGCCGTTATCCGGCCAAGAGACAGTTCCAGGCGGGCAGTTTGACTGGGGCGGTCGCCTCCTAAAAAGTAACGGAGGCGTGCAAAGGTTTTCTCAGGCTGGTCGGAAATCAGTCGTAGAGTGTAAAGGCATAAGAAAGCTTGACTGC-GAGACTTACAAGTCGAGCAGAGACGAAAGTCGGCCTTAGTGATCCGACAGTTCTGAGTGGAAAGGCTGTCGCTCAACGGATAAAAGTTACTCT
>11184_Laurencia_sp._Brazil Alignment of 2 sequences: 11184-UPAF.ab1, 11184-UPAR.ab1 (reversed)
TATGAAGCTTTACTGTAGCTTGG-AATTGACTTCGGGTTTATTTTGCGCAGTATAGGTGGGA-GGCTA-AGAA-T-TTATG-TTTG-CGGATGTA-AATGAGCCAAAAGTGA-GATACCACTCTGATTAAACTAGAATTCTAATCTTGATGCCGTTATCCGGCCAAGAGACATTTTCAGGTAGGCAGTTTGACTGGGGCGGTCGCCTCCTAAAAGGTAACGGAGGCGTGCAAAGGTTTCCTCAGACTGGTCGGAAATCAGTCGTAGAGTATAAAGGCATAAGGAAGCTTGACTGT-GAGACTTACAAGTCGAACAGAGACGAAAGTCGGCCTTAGTGATCCGACAGTTCTGAGTGGAAAGGCTGTCGCTCAACGGATAAAAGTTACTCT
>11192_Chondria_sp._Brazil Alignment of 2 sequences: 11192-UPAF.ab1, 11192-UPAR.ab1 (reversed)
TATGAAGCTTTACTGTAGCCTGG-AATTGAGTTCGGGTTTATTTTGCGCAGTATAGGTGGGA-GGCTG-AGAT-A-TTATA-TTTG-TGGATATG-AAGGAGCCATCAGTGA-GATACCACTCTAATTAAACTAGAATTCTAATTTTGATGCCGTTATCCGGCCAAAAGACATTTCCAGGTGGGCAGTTTGACTGGGGCGGTCGCCTCCTAAAAAGTAACGGAGGCGTGCAAAGGTTTTCTCAGACTGGTCGGAAATCAGTCGTAGAGTGTAAAGGCATAAGAAAGCTTGACTGC-GAGACCTACAAGTCGAGCAGAGACGAAAGTCGGCCTTAGTGATCCGACAGTTCTGAGTGGAAAGGCTGTCGCTCAACGGATAAAAGTTACTCT
>11201_Chondria_sp._Brazil Alignment of 2 sequences: 11201-UPAF.ab1, 11201-UPAR.ab1 (reversed)
TATGAAGCTTTACTGTAGCTTGG-GATTGACTTTGGGTTTATTTTGCGCAGTATAGGTGGGA-GGCTG-AGAT-C-TTGTA-TTTG-CGGATATA-AAGGAGCCATCAGTGA-GATACCACTCTAATTAAACTAGAATTCTAATCTTGATACCGTTAACCGGTCAAGAGACATTTCCAGGTAGGCAGTTTGACTGGGGCGGTCGCCTCCTAAAAAGTAACGGAGGCGTGCAAAGGTTTTCTCAGGCTGGTTGGAAATCAGTCGTAGAGTGTAAAGGCATAAGAAAGCTTGACTGC-GAGACTTACAAGTCGAGCAGAGACGAAAGTCGGCCTTAGTGATCCGACAGTTCTGAGTGGAAAGGCTGNSNCTCAACGSATAAMAGTTACTCT
>HQ421072_Acanthophora_pacifica Acanthophora pacifica voucher ARS03118 23S ribosomal RNA gene, partial sequence; plastid
TATGAAGCTTTACTGTAGCTTGG-GATTGACTTCGGGTTTATTTTGCGCAGTATAGGTGGGA-GGCTA-AGAT-A-TTATA-TTTT-CGGATATA-AAGGAGCTGTCAGTGA-GATACCACTCTAATTAAACTAGAACTCTAATCTTGAAGCCGTTAACCGGCCAAGAGACATTTCCTGGTAGGCAGTTTGACTGGGGCGGTCGCCTCCTAAAAAGTAACGGAGGCGTGCAAAGGTTTTCTCAGGCTGGTTGGAAATCAGTCGTAGAGTGTAAAGGCATAAGAAAGCTTGACTGC-GAGACCTACAAGTCGAGCAGAGACGAAAGTCGGCCTTAGTGATCCGACAGTTCTGAGTGGAAAGGCTGTCGCTCAACGGATAAAAGTTACTCT
>HQ421463_Acanthophora_pacifica Acanthophora pacifica voucher ARS02010 23S ribosomal RNA gene, partial sequence; plastid
TATGAAGCTTTACTGTAGCTTGG-GATTGACTTCGGGTTTATTTTGCGCAGTATAGGTGGGA-GGCTA-AGAT-A-TTATA-TTTT-CGGATATA-AAGGAGCTGTCAGTGA-GATACCACTCTAATTAAACTAGAACTCTAATCTTGAAGCCGTTAACCGGCCAAGAGACATTTCCTGGTAGGCAGTTTGACTGGGGCGGTCGCCTCCTAAAAAGTAACGGAGGCGTGCAAAGGTTTTCTCAGGCTGGTTGGAAATCAGTCGTAGAGTGTAAAGGCATAAGAAAGCTTGACTGC-GAGACCTACAAGTCGAGCAGAGACGAAAGTCGGCCTTAGTGATCCGACAGTTCTGAGTGGAAAGGCTGTCGCTCAACGGATAAAAGTTACTCT
>EF426609_Acanthophora_spicifera Acanthophora spicifera isolate 00126 23S ribosomal RNA gene, partial sequence; plastid
TATGAAGCTTTACTGTAGCTTGG-AATTGACTTTGGGTTTACTTTGCGCAGCATAGGTGGGA-GGCTA-AGAT-C-TTGTA-TTTG-CGGATACA-AAGAAGCCATCAGTGA-GATACCACTCTAATTAAACTAGAATTCTAATCTTGATGCCGTTAACCGGCCAAGAGACATTTCCAGGTGGGCAGTTTGACTGGGGCGGTCGCCTCCTAAAAAGTAACGGAGGCGTGCAAAGGTTTTCTCAGGCTGGTCGGAAATCAGTCGCAGAGTGTAAAGGCATAAGAAAGCTTGACTGC-GAGACTTACAAGTCGAGCAGAGACGAAAGTCGGCCTTAGTGATCCGACAGTTCTGAGTGGAAAGGCTGTCGCTCAACGGATAAAAGTTACTCT
>HQ421079_Acanthophora_spicifera Acanthophora spicifera voucher ARS03203 23S ribosomal RNA gene, partial sequence; plastid
TATGAAGCTTTACTGTAGCTTGG-AATTGACTTTGGGTTTACTTTGCGCAGCATAGGTGGGA-GGCTA-AGAT-C-TTGTA-TTTG-CGGATACA-AAGAAGCCATCAGTGA-GATACCACTCTAATTAAACTAGAATTCTAATCTTGATGCCGTTAACCGGCCAAGAGACATTTCCAGGTGGGCAGTTTGACTGGGGCGGTCGCCTCCTAAAAAGTAACGGAGGCGTGCAAAGGTTTTCTCAGGCTGGTCGGAAATCAGTCGCAGAGTGTAAAGGCATAAGAAAGCTTGACTGC-GAGACTTACAAGTCGAGCAGAGACGAAAGTCGGCCTTAGTGATCCGACAGTTCTGAGTGGAAAGGCTGTCGCTCAACGGATAAAAGTTACTCT
>NC_070145_Amplisiphonia_pacifica Amplisiphonia pacifica voucher GWS020992 plastid, complete genome
TATGAAGCTTTACTGTAGCCTGA-AATTGAGTTTGGGTTTATTTTGCGCAGTATAGGTGGGA-GGCTA-TGAT-A-TTATA-TTTG-AGGATATA-AAGGAGCCATCAGTGA-GATACCACTCTAATTAAACTAGAATTCTAATCTTGAAGCCGTTATCCGGCCAAGAAACAGTTTCAGGTGGGCAGTTTGACTGGGGCGGTCGCCTCCTAAAAGGTAACGGAGGCGTGCAAAGGTTTTCTCAGGCTGGTCGGAAATCAGTCGTAGAGTGTAAAGGCATAAGAAAGCTTGACTGC-GAGACCTACAAGTCGAGCAGAGACGAAAGTCGGCCTTAGTGATCCGACAGTACTGAGTGGAAAGGCTGTCGCTCAACGGATAAAAGTTACTCT
>NC_079645_Aphanocladia_delicatula Aphanocladia delicatula voucher ASR196 chloroplast, complete genome
TATGAAGCTTTACTGTAGCCTGG-AATTGAATTTGGGTTTATTTTGCGCAGTATAGGTGGGA-GGCTA-TGAT-A-TTATA-TTTG-AGGATATA-AAAGAGCTATCAGTGA-GATACCACTCTAATTAAACTAGAATTCTAATCATGATGCCGTTATCCGGCCAAGAGACAGTTTCAGGTGGGCAGTTTGACTGGGGCGGTCGCCTCCTAAAAGGTAACGGAGGCGTGCAAAGGTTTTCTCAGACTGGTCGGAAATCAGTCGTAGAGTATAAAGGCATAAGAAAGCTTGACTGC-GAGACCTACAAGTCGAGCAGAGACGAAAGTCGGCCTTAGTGATCCGACAGTTCTGAGTGGAAAGGCTGTCGCTCAACGGATAAAAGTTACTCT
>NC_079644_Aphanocladia_stichidiosa Aphanocladia stichidiosa voucher PD4946 chloroplast, complete genome
TATGAAGCTTTACTGTAGCCTGG-AATTGAATTTGGGTTTATTTTGTGCAGTATAGGTGGGA-GGCTA-TGAT-C-TTATG-TTTG-AGGATATA-AAGGAGCCATCAGTGA-GATACCACTCTAATTAAACTAGAATTCTAATCATGATGCCGTTATCCGGCCAAGAGACAGTTTCAGGTGGGCAGTTTGACTGGGGCGGTCGCCTCCTAAAAGGTAACGGAGGCGTGCAAAGGTTTTCTCAGGCTGGTCGGAAATCAGTCGTAGAGTGTAAAGGCATAAGAAAGCTTGACTGC-GAGACCTACAAGTCGAGCAGAGACGAAAGTCGGCCTTAGTGATCCGACAGTTCTGAGTGGAAAGGCTGTCGCTCAACGGATAAAAGTTACTCT
>PP862937_Chondria_atropurpurea Chondria atropurpurea voucher MARI-04465 large subunit ribosomal RNA gene, partial sequence; chloroplast
------GCTTTACTGTAGCTTGG-GATTGACTTTGGGTTTATTTTGCGCAGTATAGGTGGGA-GGCTA-AGAG-C-TTATA-TTTG-CGGATATA-AAGGAGCCATCAGTGA-GATACCACTCTAATTAAACTAGAATTCTAATCTTGATGCCGTTAACCGGCCAAGAAACATTTCCAGGTGGGCAGTTTGACTGGGGCGGTCGCCTCCTAAAAAGTAACGGAGGCGTGCAAAGGTTTTCTCAGGCTGGTCGGAAATCAGTCGTAGAGTGTAAAGGCATAAGAAAGCTTGACTGC-GAGACTTACAAGTCGAGCAGAGACGAAAGTCGGCCTTAGTGATCCGACAGTTCTGAGTGGAAAGGCTGTCGCTCAACGGATAAAAGTTA----
>PP862944_Chondria_baileyana Chondria baileyana voucher MARI-04545 large subunit ribosomal RNA gene, partial sequence; chloroplast
------GCTTTACTGTAGCCTGG-AATTGAATTCGGGTTTATTTTGCGCAGTATAGGTGGGA-GGCTA-AGAT-A-TTATA-TTTG-CGGATATA-AAGGAGCCATCAGTGA-GATACCACTCTGATTAAACTAAAATTCTAATCTTGATGCCGTTATCCGGCCAAGAAACATTTCCAGGTGGGCAGTTTGACTGGGGCGGTCGCCTCCTAAAAAGTAACGGAGGCGTGCAAAGGTTTTCTCAGGCTGGTTGGAAATCAGTCGCAGAGTGTAAAGGCATAAGAAAGCTTGACTGC-GAGACCTACAAGTCGAGCAGAGACGAAAGTCGGCCTTAGTGATCCGACAGTACTGAGTGGAAAGGCTGTCGCTCAACGGATAAAAGTTA----
>HQ421169_Chondria_dangeardii Chondria dangeardii voucher ARS03592 23S ribosomal RNA gene, partial sequence; plastid
TATGAAGCTTTACTGTAGCTTGG-AATTGATTTCGGGTTTATTTTGCGCAGTATAGGTGGGA-GGCTA-AGAT-A-TTATG-TTTT-CGGATATA-AAGGAGCCATCAGTGA-GATACCACTCTGATTAAACTAGAATTCTAATCTTGATGCCGTTAACCGGCCAAGAGACATTTTCTGGTGGGCAGTTTGACTGGGGCGGTCGCCTCCTAAAAAGTAACGGAGGCGTGCAAAGGTTTTCTCAGGCTGGTCGGAAATCAGTCGTAGAGTGTAAAGGCATAAGAAAGCTTGACTGC-GAGACCTACAAGTCGAGCAGAGACGAAAGTCGGCCTTAGTGATCCGACAGTTCTGAGTGGAAAGGCTGTCGCTCAACGGATAAAAGTTACTCT
>HQ421190_Chondria_dangeardii Chondria dangeardii voucher ARS03726 23S ribosomal RNA gene, partial sequence; plastid
-------CTTTACTGTAGCTTGG-AATTGATTTCGGGTTTATTTTGCGCAGTATAGGTGGGA-GGCTA-AGAT-A-TTATG-TTTT-CGGATATA-AAGGAGCCATCAGTGA-GATACCACTCTGATTAAACTAGAATTCTAATCTTGATGCCGTTAACCGGCCAAGAGACATTTTCTGGTGGGCAGTTTGACTGGGGCGGTCGCCTCCTAAAAAGTAACGGAGGCGTGCAAAGGTTTTCTCAGGCTGGTCGGAAATCAGTCGTAGAGTGTAAAGGCATAAGAAAGCTTGACTGC-GAGACCTACAAGTCGAGCAGAGACGAAAGTCGGCCTTAGTGATCCGACAGTTCTGAGTGGAAAGGCTGTCGCTCAACGGATAAAAGTTA----
>HQ420915_Chondria_sp. Chondria sp. ARS-2011 voucher ARS01780 23S ribosomal RNA gene, partial sequence; plastid
TATGAAGCTTTACTGTAGCCTGG-AATTGACTTCGGGTTTATTTTGTGCAGTATAGGTGGGA-GGCTA-AGAT-A-CTATA-TTTG-CGGATATA-AAGGAGCCATTAGTGA-GATACCACTCTAATTAAACTAGAATTCTAATCTTGATGCCGTTATCCGGCCAAGAGACATTTTCAGGTGGGCAGTTTGACTGGGGCGGTCGCCTCCTAAAAAGTAACGGAGGCGTGCAAAGGTTTTCTCAGACTGGTCGGAAATCAGTCGTAGAGTGTAAAGGCATAAGAAAGCTTGACTGC-AAGACTTACAAGTCGAGCAGAGACGAAAGTCGGCCTTAGTGATCCGACAGTTCTGAGTGGAAAGGCTGTCGCTCAACGGATAAAAGTTACTCT
>HQ421003_Chondria_sp. Chondria sp. ARS-2011 voucher ARS02062 23S ribosomal RNA gene, partial sequence; plastid
-------CTTTACTGTAGCCTGG-AATTGACTTCGGGTTTATTTTGCGCAGTATAGGTGGGA-GGCTA-AGAC-A-TTATA-TTTG-CGGATATA-AGAGAGCCATCAGTGA-GATACCACTCTAATTAAACTAGAATTCTAATCTTGATGCCGTTATCCGGCCAAGAAACATTTCCAGGTGGGCAGTTTGACTGGGGCGGTCGCCTCCTAAAAAGTAACGGAGGCGTGCAAAGGTTTTCTCAGGCTGGTTGGAAATCAGTCGTAGAGTGTAAAGGCATAAGAAAGCTTGACTGC-GAGACCTACAAGTCGAGCAGAGACGAAAGTCGGCCTTAGTGATCCGACAGTTCTGAGTGGAAAGGCTGTCGCTCAACGGATAAAAGTTA----
>HQ421167_Chondria_sp. Chondria sp. ARS-2011 voucher ARS03588 23S ribosomal RNA gene, partial sequence; plastid
TATGAAGCTTTACTGTAGCCTGG-AATTGACTTCGGGTTTATTTTGCGCAGTATAGGTGGGA-GGCTA-AGAC-A-TTATA-TTTG-CGGATATA-AGAGAGCCATCAGTGA-GATACCACTCTAATTAAACTAGAATTCTAATCTTGATGCCGTTATCCGGCCAAGAAACATTTCCAGGTGGGCAGTTTGACTGGGGCGGTCGCCTCCTAAAAAGTAACGGAGGCGTGCAAAGGTTTTCTCAGGCTGGTTGGAAATCAGTCGTAGAGTGTAAAGGCATAAGAAAGCTTGACTGC-GAGACCTACAAGTCGAGCAGAGACGAAAGTCGGCCTTAGTGATCCGACAGTTCTGAGTGGAAAGGCTGTCGCTCAACGGATAAAAGTTACTCT
>HQ421558_Chondria_sp. Chondria sp. ARS-2011 voucher ARS01783 23S ribosomal RNA gene, partial sequence; plastid
TATGAAGCTTTACTGTAGCCTGG-AATTGACTTCGGGTTTATTTTGTGCAGTATAGGTGGGA-GGCTA-AGAT-A-CTATA-TTTG-CGGATATA-AAGGAGCCATTAGTGA-GATACCACTCTAATTAAACTAGAATTCTAATCTTGATGCCGTTATCCGGCCAAGAGACATTTTCAGGTGGGCAGTTTGACTGGGGCGGTCGCCTCCTAAAAAGTAACGGAGGCGTGCAAAGGTTTTCTCAGACTGGTCGGAAATCAGTCGTAGAGTGTAAAGGCATAAGAAAGCTTGACTGC-AAGACTTACAAGTCGAGCAGAGACGAAAGTCGGCCTTAGTGATCCGACAGTTCTGAGTGGAAAGGCTGTCGCTCAACGGATAAAAGTTACTCT
>MF101429_Chondria_sp. Chondria sp. (in: Rhodophyta) isolate PD620 chloroplast, complete genome
TATGAAGCTTTACTGTAGCCTGG-AATTGAGTTCGGGTTTATTTTGCGCAGTATAGGTGGGA-GGCTG-AGAT-A-TTATA-TTTG-TGGATATG-AAGGAGCCATCAGTGA-GATACCACTCTAATTAAACTAGAATTCTAATTTTGATGCCGTTATCCGGCCAAAAGACATTTCCAGGTGGGCAGTTTGACTGGGGCGGTCGCCTCCTAAAAAGTAACGGAGGCGTGCAAAGGTTTTCTCAGACTGGTCGGAAATCAGTCGTAGAGTGTAAAGGCATAAGAAAGCTTGACTGC-GAGACCTACAAGTCGAGCAGAGACGAAAGTCGGCCTTAGTGATCCGACAGTTCTGAGTGGAAAGGCTGTCGCTCAACGGATAAAAGTTACTCT
>MF101431_Chondria_sp. Chondria sp. (in: Rhodophyta) isolate PD745 chloroplast, complete genome
TATGAAGCTTTACTGTAGCTTGG-GATTGACTTTGAGTTTATTTTGCGCAGTATAGGTGGGA-GGCTA-AGAT-A-TTATA-TTTG-AGGATATA-AAGGAGCCAACAGTGA-GATACCACTCTGATTAAACTAGAATTCTAATCTTGATGCCGTTAACCGGCCAAGAGACATTTCCAGGTGGGCAGTTTGACTGGGGCGGTCGCCTCCTAAAAAGTAACGGAGGCGTGCAAAGGTTTTCTCAGGCTGGTCGGAAATCAGTCGTAGAGTGTAAAGGCATAAGAAAGCTTGACTGC-GAGACTTACAAGTCGAGCAGAGACGAAAGTCGGCCTTAGTGATCCGACAGTTCTGAGTGGAAAGGCTGTCGCTCAACGGATAAAAGTTACTCT
>MF101451_Chondria_sp. Chondria sp. (in: Rhodophyta) isolate PD1582 chloroplast, complete genome
TATGAAGCTTTACTGTAGCTTGG-AATTGACTTCGGGTTTATTTTGCGCAGTATAGGTGGGA-GGCTT-AGAG-A-TTATG-TTTG-CGGATATA-AAGGAGCCATCAGTGA-GATACCACTCTAATTAAACTAGAATTCTAATCTTGATGCCGTAATCCGGCCAAGAGACATTTCCAGGTGGGCAGTTTGACTGGGGCGGTCGCCTCCTAAAAAGTAACGGAGGCGTGCAAAGGTTTTCTCAGACTGGTCGGAAATCAGTCATAGAGTGTAAAGGCATAAGAAAGCTTGACTGT-GAGACCTACAAGTCAAACAGAGACGAAAGTCGGCCTTAGTGATCCGACAGTGCTGAGTGGAAAGGCTGTCGCTCAACGGATAAAAGTTACTCT
>OM468962_Chondria_sp. Chondria sp. (in: Rhodophyta) voucher US:BLB_1373 large subunit ribosomal RNA gene, partial sequence; chloroplast
------GCTTTACTGTAGCCTGG-AATTGACTTCGGGTTTATTTTGCGCAGTATAGGTGGGA-GGCTA-AGAC-A-TTATA-TTTG-CGGATATA-AGAGAGCCATCAGTGA-GATACCACTCTAATTAAACTAGAATTCTAATCTTGATGCCGTTATCCGGCCAAGAAACATTTCCAGGTGGGCAGTTTGACTGGGGCGGTCGCCTCCTAAAAAGTAACGGAGGCGTGCAAAGGTTTTCTCAGGCTGGTTGGAAATCAGTCGTAGAGTGTAAAGGCATAAGAAAGCTTGACTGC-GAGACCTACAAGTCGAGCAGAGACGAAAGTCGGCCTTAGTGATCCGACAGTTCTGAGTGGAAAGGCTGTCGCTCAACGGATAAAAGTTAC---
>PP862947_Chondria_sp. Chondria sp. (in: red algae) voucher MARI-04556 large subunit ribosomal RNA gene, partial sequence; chloroplast
------GCTTTACTGTAGCCTGG-AATTGACTTCGGGTTTATTTTGCGCAGTATAGGTGGGA-GGCTA-TGAT-A-TTATG-TTCG-TGGACATG-AAGGAGCCATCAGTGA-GATACCACTCTAATTAAACTAGAATTCTAATCTTGATGCCGTTACCCGGCCAAGAGACATTTCCAGGTGGGCAGTTTGACTGGGGCGGTCGCCTCCTAAAAAGTAACGGAGGCGTGCAAAGGTTTTCTCAGGCTGGTCGGAAATCAGTCGTAGAGTGTAAAGGCATAAGAAAGCTTGACTGC-GAGACTTACAAGTCGAGCAGAGACGAAAGTCGGCCTTAGTGATCCGACAGTTCTGAGTGGAAAGGCTGTCGCTCAACGGATAAAAGTTA----
>NC_057618_Chondria_tumulosa Chondria tumulosa voucher ARS 09886 chloroplast, complete genome
TATGAAGCTTTACTGTAACTTGA-AATTGATCTCGGGTTTATTTTGCGCAGTATAGGTGGGA-GGCTA-AGAT-T-TTATG-TTTG-TGGATATA-AATGAGCCATCAGTGA-GATACCACTCTAATTAAACTAGAATTCTAATCTTGATGCCGTTATCCGGCCAAGAGACATTTTCAGGCGGGCAGTTTGACTGGGGCGGTCGCCTCCTAAAAAGTAACGGAGGTGTGCAAAGGTTTTCTCAGGCTGGTTGGAAATCAGTTGTAGAGTGTAAAGGTATAAGAAAGCTTGACTGC-GAGACTTACAAGTCGAGCAGAGACGAAAGTCGGCCTTAGTGATCCGACAGTTCTGAGTGGAAAGGCTGTCGCTCAACGGATAAAAGTTACTCT
>HQ421454_Chondrophycus_sp. Chondrophycus sp. ARS-2011 voucher ARS01994 23S ribosomal RNA gene, partial sequence; plastid
TATGAAGCTTTACTGTAGCTTGG-AATTGATTTCGGGTTTATTTTGCGCAGTATAGGTGGGA-GGCTA-AGAA-T-TTGTG-TTTG-CGGATACA-AGTGAGCCATAAGTGA-GATACCACTCTGATTAARCTAGAAATCTAATCTTGAAGCCGTTAACCGGCCAAGAGACATTTTCAGGTGGGCAGTTTGACTGGGGCGGTCGCCTCCTAAAAGGTAACGGAGGCGTGCAAAGGTTTCCTCAGGCTGGTCGGAAATCAGCCGTAGAGTGTAAAGGCATAAGGAAGCTTGACTGC-GAGACTTACAAGTCGAGCAGAGACGAAAGTCGGCCTTAGTGATCCGACAGTTCTGAGTGGAAAGGCTGTCGCTCAACGGATAAAAGTTACTCT
>HQ421531_Chondrophycus_undulatus Chondrophycus undulatus voucher ARS00733 23S ribosomal RNA gene, partial sequence; plastid
TATGAAGCTTTACTGTAGCTTGG-AATTGATTTCGGGTTTATTTTGCGCAGTATAGGTGGGA-GGCTA-AGAA-T-TTGTG-TTTG-CGGATACA-AGTGAGCCATAAGTGA-GATACCACTCTGATTAAACTAGAAATCTAATCTTGAAGCCGTTAWCCGGCCAAGAGACATTTTCAGGTGGGCAGTTTGACTGGGGCGGTCGCCTCCTAAAAGGTAACGGAGGCGTGCAAAGGTTTCCTCAGGCTGGTCGGAAATCAGCCGTAGAGTGTAAAGGCATAAGGAAGCTTGACTGC-GAGACTTACAAGTCGAGCAGAGACGAAAGTCGGCCTTAGTGATCCGACAGTTCTGAGTGGAAAGGCTGTCGCTCAACGGATAAAAGTTACTCT
>NC_070143_Deltalsia_parasitica Deltalsia parasitica voucher PD2962A plastid, complete genome
TATGAAGCTTTACTGTAGCCTGG-AATTGAATTTGGGTTTATTTTGCGCAGCATAGGTGGGA-GGCTA-TGAT-A-TTATA-TTTG-AGGATATA-AAGAAGCCATCAGTGA-GATACCACTCTAATTAAACTAGAATTCTAATCTTGAAGCCGTTATCCGGCCAAGACACAGTTTCAGGTGGGCAGTTTGACTGGGGCGGTCGCCTCCTAAAAGGTAACGGAGGCGTGCAAAGGTTTTCTCAGGCTGGTCGGAAATCAGTCGTAGAGTGCAAAGGCATAAGAAAGCTTGACTGC-GAGACCTACAAGTCGAGCAGAGACGAAAGTCGGCCTTAGTGATCCGACAGTGCTGAGTGGAAAGGCTGTCGCTCAACGGATAAAAGTTACTCT
>NC_079646_Echinothamnion_hookeri Echinothamnion hookeri voucher PD3303 chloroplast, complete genome
TATGAAGCTTTACTGTAGCCTGG-AATTGAATTTGGGTTTATTTTGTGCAGTATAGGTGGGA-GGCTA-TGAT-A-TTATG-TTTG-AGGATATA-AAGGAGCCACTAGTGA-GATACCACTCTAATTAAACTAGAATTCTAATCATGATGCCGTTATCCGGCCACGAGACAGTTTCAGGTGGGCAGTTTGACTGGGGCGGTCGCCTCCTAAAAGGTAACGGAGGCGTGCAAAGGTTTTCTCAGGCTGGTCGGAAATCAGTCGTAGAGTGTAAAGGCATAAGAAAGCTTGACTGC-GAGACCTACAAGTCGAGCAGAGACGAAAGTCGGCCTTAGTGATCCGACAGTTCTGAGTGGAAAGGCTGTCGCTCAACGGATAAAAGTTACTCT
>NC_079647_Echinothamnion_hystrix Echinothamnion hystrix voucher PD3279 chloroplast, complete genome
TATGAAGCTTTACTGTAGCCTGG-AATTGAATTTGGGTTTATTTTGTGCAGTATAGGTGGGA-GGCTA-TGAT-A-TTATA-TTTG-AGGATATA-AAGGAGCCATTAGTGA-GATACCACTCTAATTAAACTAGAATTCTAATCATGATGCCGTTATCCGGCCAAGAGACATTTTCAGGTGGGCAGTTTGACTGGGGCGGTCGCCTCCTAAAAGGTAACGGAGGCGTGCAAAGGTTTTCTCAGGCTGGTCGGAAATCAGTCGTAGAGTATAAAGGCATAAGAAAGCTTGACTGC-GAGACCTACAAGTCGAGCAGAGACGAAAGTCGGCCTTAGTGATCCGACAGTTCTGAGTGGAAAGGCTGTCGCTCAACGGATAAAAGTTACTCT
>OQ731395_Echinothamnion_sp. Echinothamnion sp. voucher ASR228 chloroplast, complete genome
TATGAAGCTTTACTGTAGCCTGG-AATTGAATTTGGGTTTATTTTGCGCAGTATAGGTGGGA-GGCTA-TAAT-A-TTATA-TTTG-AGGATATA-AAGGAGCTATCAGTGA-GATACCACTCTAATTAAACTAGAATTCTAATCATGATGCCGTTATCCGGCCAAGAGACAGTTTCAGGTGGGCAGTTTGACTGGGGCGGTCGCCTCCTAAAAGGTAACGGAGGCGTGCAAAGGTTTTCTCAGGCTGGTCGGAAATCAGTCGTAGAGTATAAAGGCATAAGAAAGCTTGACTGC-GAGACTTACAAGTCGAGCAGAGACGAAAGTCGGCCTTAGTGATCCGACAGTTCTGAGTGGAAAGGCTGTCGCTCAACGGATAAAAGTTACTCT
>MT939887_Herposiphonia_akidoglossa Herposiphonia akidoglossa voucher CUPVOUCHER-Heak-2020-1 23S ribosomal RNA gene, partial sequence; chloroplast
TATGAAGCTTTACTGTATCCTGG-AATTGAATTTGGGTTTATTTTGCGCAGCATAGGTGGGA-GGCTA-AGAT-A-TTATG-TTTG-AGGATGTA-AAGGAGCCATCAGTGA-GATACCACTCTAATTAAACTAGGATTCTAATCTTGATGCCGTTATCCGGCCAAGAGACATTTTCAGGTGGGCAGTTTGACTGGGGCGGTCGCCTCCTAAAAGGTAACGGAGGCGTGCAAAGGTTTTCTCAGGCTGGTCGGAAATCAGTCGTAGAGTGTAAAGGCATAAGAAAGCTTGACTGC-GAGATTTACAAATCGAGCAGAGACGAAAGTCGGCCTTAGTGATCCGACAGTGCTGAGTGGAAAGGCTGTCGCTCAACGGATAAAAGTTACTCT
>HQ421121_Herposiphonia_sp. Herposiphonia sp. ARS-2011 voucher ARS03412 23S ribosomal RNA gene, partial sequence; plastid
TATGAAGCTTTACTGTATCCTGG-AATTGAATTTGGGTTTATTTTGCGCAGTATAGGTGGGA-GGCTA-AGAT-C-TTGTG-TTTG-TGGATATA-AGTGAGCCATCGGTGA-GATACCACTCTAATTAAACTAGAATTCTAATCTTGATGCCGTTATCCGGCCAAGAGACATTTTCAGGTGGGCAGTTTGACTGGGGCGGTCGCCTCCTAAAAAGTAACGGAGGCGTGCAAAGGTTTTCTCAGGCTGGTCGGAAATCAGTCGTAGAGTATAAAGGCATAAGAAAGCTTGACTGC-GAGATCTACAAATCGAGCAGAGACGAAAGTCGGCCTTAGTGATCCGACAGTGCTGAGTGGAAAGGCTGTCGCTCAACGGATAAAAGTTACTCT
>HQ421140_Herposiphonia_sp. Herposiphonia sp. ARS-2011 voucher ARS03083 23S ribosomal RNA gene, partial sequence; plastid
TATGAAGCTTTACTGTATCCTGG-AATTGAATTTGGGTTTATTTTGCGCAGCATAGGTGGGA-GACAT-AGAT-T-TTATG-TTTA-CGGATGTA-AAGGAGTCATCAGTGA-GATACCACTCTGATTAAACTAGAATTCTAATCTTGATGCCGTTATCCGGCCAAGAGACATTTTCAGGTGGGCAGTTTGACTGGGGCGGTCGCCTCCTAAAAGGTAACGGAGGCGTGCAAAGGTTTTCTCAGGCTGGTCGGAAATCAGTCGTAGAGTGTAAAGGCATAAGAAAGCTTGACTGC-GAGATCTACAAATCGAGCAGAGACGAAAGTCGGCCTTAGTGATCCGACAGTTCTGAGTGGAAAGGCTGTCGCTCAACGGATAAAAGTTACTCT
>HQ421141_Herposiphonia_sp. Herposiphonia sp. ARS-2011 voucher ARS03084 23S ribosomal RNA gene, partial sequence; plastid
TATGAAGCTTTACTGTATCCTGG-AATTGAATTTGGGTTTATTTTGCGCAGAATAGGTGGGA-GGCTA-AGAT-A-TTATG-TTTG-AGGATGTA-AAGGAGCCATCAGTGA-GATACCACTCTAATTAAACTAGAATTCTAATCTTGATGCCGTTATCCGGCCAAGAAACATTTTCAGGTGGGCAGTTTGACTGGGGCGGTCGCCTCCTAAAAGGTAACGGAGGCGTGCAAAGGTTTTCTCAGGCTGGTCGGAAATCAGTCGTAGAGTGTAAAGGCATAAGAAAGCTTGACTGC-GAGATCTACAAATCAAGCAGAGACGAAAGTCGGCCTTAGTGATCCGACAGTTCTGAGTGGAAAGGCTGTCGCTCAACGGATAAAAGTTACTCT
>OQ908868_Laurencia_australis Laurencia australis isolate B1P chloroplast, complete genome
TATGAAGCTTTACTGTAGCTTGG-AATTGACTTCGGGTTTATTTTGCGCAGAATAGGTGGGA-GGCTA-AGAA-T-TTATG-TTTG-CGGATGTA-AATGAGCCAAAAGTGA-GATACCACTCTGATTAAACTAGAATTCTAATCTTGATGCCGTTATCCGGCCAAGAGACATTTTCAGGTAGGCAGTTTGACTGGGGCGGTCGCCTCCTAAAAGGTAACGGAGGCGTGCAAAGGTTTCCTCAGACTGGTCGGAAATCAGTCGTAGAGTATAAAGGTATAAGGAAGCTTGACTGT-GAGACTTACAAGTCGAACAGAGACGAAAGTCGGCCTTAGTGATCCGACAGTTCTGAGTGGAAAGGCTGTCGCTCAACGGATAAAAGTTACTCT
>OQ908869_Laurencia_australis Laurencia australis isolate B2P chloroplast, complete genome
TATGAAGCTTTACTGTAGCTTGG-AATTGACTTCGGGTTTATTTTGCGCAGAATAGGTGGGA-GGCTA-AGAA-T-TTATG-TTTG-CGGATGTA-AATGAGCCAAAAGTGA-GATACCACTCTGATTAAACTAGAATTCTAATCTTGATGCCGTTATCCGGCCAAGAGACATTTTCAGGTAGGCAGTTTGACTGGGGCGGTCGCCTCCTAAAAGGTAACGGAGGCGTGCAAAGGTTTCCTCAGACTGGTCGGAAATCAGTCGTAGAGTATAAAGGTATAAGGAAGCTTGACTGT-GAGACTTACAAGTCGAACAGAGACGAAAGTCGGCCTTAGTGATCCGACAGTTCTGAGTGGAAAGGCTGTCGCTCAACGGATAAAAGTTACTCT
>NC_082854_Laurencia_catarinensis Laurencia catarinensis isolate PD4141 chloroplast, complete genome
TATGAAGCTTTACTGTAGCTTGG-AATTGATTTCGGGTTTATTTTGCGCAGTATAGGTGGGA-GGCTA-AGAA-T-TTATG-TTTG-CGGATGTA-AATGAGCCAAAAGTGA-GATACCACTCTGATTAAACTAGAATTCTAATCTTGATGCCGTTATCCGGCCAAGAGACATTTTCAGGTAGGCAGTTTGACTGGGGCGGTCGCCTCCTAAAAGGTAACGGAGGCGTGCAAAGGTTTCCTCAGACTGGTCGGAAATCAGTCGTAGAGTATAAAGGCATAAGGAAGCTTGACTGT-GAGACTTACAAGTCGAACAGAGACGAAAGTCGGCCTTAGTGATCCGACAGTTCTGAGTGGAAAGGCTGTCGCTCAACGGATAAAAGTTACTCT
>NC_082855_Laurencia_elata Laurencia elata isolate B2H chloroplast, complete genome
TATGAAGCTTTACTGTAGCTTGG-AATTGACTTCGGGTTTATTTTGCGCAGTATAGGTGGGA-GGCTR-AGAA-T-TTATG-TTTG-CGGATGTA-AATGAGCCAAAAGTGA-GATACCACTCTGATTAAACTAGAATTCTAATCTTGATGCCGTTATCCGGCCAAGAGACATTTTCAGGTAGGCAGTTTGACTGGGGCGGTCGCCTCCTAAAAGGTAACGGAGGCGTGCAAAGGTTTCCTCAGACTGGTCGGAAATCAGTCGTAGAGTATAAAGGTATAAGGAAGCTTGACTGT-GAGACTTACAAGTCGAACAGAGACGAAAGTCGGCCTTAGTGATCCGACAGTTCTGAGTGGAAAGGCTGTCGCTCAACGGATAAAAGTTACTCT
>HQ420941_Laurencia_majuscula Laurencia majuscula voucher ARS01603 23S ribosomal RNA gene, partial sequence; plastid
TATGAAGCTTTACTGTAGCTTGG-AGCTGATTTCGGGTTTATTTTGCGCAGTATAGGTGGGA-GGCTA-AGAA-T-TTATG-TTTG-CGGATGTA-AATGAGCCAAAAGTGA-GATACCACTCTGATTAAACTAGAATTCTAATCTTGATGCCGTTATCCGGCCAAGAAACATTTTCAGGTAGGCAGTTTGACTGGGGCGGTCGCCTCCTAAAAGGTAACGGAGGCGTGCAAAGGTTTCCTCAGGCTGGTCGGAAATCAGTCGTAGAGTATAAAGGTATAAGGAAGCTTGACTGT-GAGACTTACAAGTCGAACAGAGACGAAAGTCGGCCTTAGTGATCCGACAGTTCTGAGTGGAAAGGCTGTCGCTCAACGGATAAAAGTTACTCT
>HQ421514_Laurencia_majuscula Laurencia majuscula voucher ARS02332 23S ribosomal RNA gene, partial sequence; plastid
TATGAAGCTTTACTGTAGCTTGG-AGCTGATTTCGGGTTTATTTTGCGCAGTATAGGTGGGA-GGCTA-AGAA-T-TTATG-TTTG-CGGATGTA-AATGAGCCAAAAGTGA-GATACCACTCTGATTAAACTAGAATTCTAATCTTGATGCCGTTATCCGGCCAAGAAACATTTTCAGGTAGGCAGTTTGACTGGGGCGGTCGCCTCCTAAAAGGTAACGGAGGCGTGCAAAGGTTTCCTCAGGCTGGTCGGAAATCAGTCGTAGAGTATAAAGGTATAAGGAAGCTTGACTGT-GAGACTTACAAGTCGAACAGAGACGAAAGTCGGCCTTAGTGATCCGACAGTTCTGAGTGGAAAGGCTGTCGCTCAACGGATAAAAGTTACTCT
>HQ421515_Laurencia_majuscula Laurencia majuscula voucher ARS02316 23S ribosomal RNA gene, partial sequence; plastid
TATGAAGCTTTACTGTAGCTTGG-AGCTGATTTCGGGTTTATTTTGCGCAGTATAGGTGGGA-GGCTA-AGAA-T-TTATG-TTTG-CGGATGTA-AATGAGCCAAAAGTGA-GATACCACTCTGATTAAACTAGAATTCTAATCTTGATGCCGTTATCCGGCCAAGAAACATTTTCAGGTAGGCAGTTTGACTGGGGCGGTCGCCTCCTAAAAGGTAACGGAGGCGTGCAAAGGTTTCCTCAGGCTGGTCGGAAATCAGTCGTAGAGTATAAAGGTATAAGGAAGCTTGACTGT-GAGACTTACAAGTCGAACAGAGACGAAAGTCGGCCTTAGTGATCCGACAGTTCTGAGTGGAAAGGCTGTCGCTCAACGGATAAAAGTTACTCT
>HQ421517_Laurencia_majuscula Laurencia majuscula voucher ARS02321 23S ribosomal RNA gene, partial sequence; plastid
TATGAAGCTTTACTGTAGCTTGG-AGCTGATTTCGGGTTTATTTTGCGCAGTATAGGTGGGA-GGCTA-AGAA-T-TTATG-TTTG-CGGATGTA-AATGAGCCAAAAGTGA-GATACCACTCTGATTAAACTAGAATTCTAATCTTGATGCCGTTATCCGGCCAAGAAACATTTTCAGGTAGGCAGTTTGACTGGGGCGGTCGCCTCCTAAAAGGTAACGGAGGCGTGCAAAGGTTTCCTCAGGCTGGTCGGAAATCAGTCGTAGAGTATAAAGGTATAAGGAAGCTTGACTGT-GAGACTTACAAGTCGAACAGAGACGAAAGTCGGCCTTAGTGATCCGACAGTTCTGAGTGGAAAGGCTGTCGCTCAACGGATAAAAGTTACTCT
>HQ421529_Laurencia_majuscula Laurencia majuscula voucher ARS00686 23S ribosomal RNA gene, partial sequence; plastid
TATGAAGCTTTACTGTAGCTTGG-AGCTGATTTCGGGTTTATTTTGCGCAGTATAGGTGGGA-GGCTA-AGAA-T-TTATG-TTTG-CGGATGTA-AATGAGCCAAAAGTGA-GATACCACTCTGATTAAACTAGAATTCTAATCTTGATGCCGTTATCCGGCCAAGAAACATTTTCAGGTRGGCAGTTTGACTGGGGCGGTCGCCTCCTAAAAGGTAACGGAGGCGTGCAAAGGTTTCCTCAGGCTGGTCGGAAATCAGTCGTAGAGTATAAAGGYATAAGGAAGCTTGACTGT-GAGACTTACAAGTCGAACAGAGACGAAAGTCGGCCTTAGTGATCCGACAGTTCTGAGTGGAAAGGCTGTCGCTCAACGGATAAAAGTTACTCT
>HQ421155_Laurencia_mcdermidiae Laurencia mcdermidiae voucher ARS03611 23S ribosomal RNA gene, partial sequence; plastid
TATGAAGCTTTACTGTAGCTTGG-AATTGGCTTCGGGTTTATTTTGCGCAGTATAGGTGGGA-GGCTA-AGAA-T-TTATG-TTTG-CGGATGTA-AATGAGCCAAAAGTGA-GATACCACTCTGATTAAATTAGAATTCTAATCTTGATGCCGTTATCCGGCCAAGAGACATTTTCAGGTAGGCAGTTTGACTGGGGCGGTCGCCTCCTAAAAGGTAACGGAGGCGTGCAAAGGTTTCCTCAGACTGGTCGGAAATCAGTCGTAGAGTATAAAGGTATAAGGAAGCTTGACTGT-GAGACTTACAAGTCGAACAGAGACGAAAGTCGGCCTTAGTGATCCGACAGTTCTGAGTGGAAAGGCTGTCGCTCAACGGATAAAAGTTACTCT
>HQ420935_Laurencia_nidifica Laurencia nidifica voucher ARS00849 23S ribosomal RNA gene, partial sequence; plastid
TATGAAGCTTTACTGTAGCTTGG-AATTGATTTCGGGTTTATTTTGCGCAGTATAGGTGGGA-GGCTG-AGAA-T-TTATG-TTTG-CGGATATA-AATGAGCCAAAAGTGA-GATACCACTCTGATTAAACTAGAATTCTAATCTTGATGCCGTTATCCGGCCAAGAGACATTTTCAGGTAGGCAGTTTGACTGGGGCGGTCGCCTCCTAAAAGGTAACGGAGGCGTGCAAAGGTTTCCTCAGGCTGGTCGGAAATCAGTCGTAGAGTATAAAGGTATAAGGAAGCTTGACTGT-GAGACTTACAAGTCGAACAGAGACGAAAGTCGGCCTTAGTGATCCGACAGTTCTGAGTGGAAAGGCTGTCGCTCAACGGATAAAAGTTACTCT
>HQ421428_Laurencia_nidifica Laurencia nidifica voucher ARS00687 23S ribosomal RNA gene, partial sequence; plastid
-------CTTTACTGTAGCTTGG-AATTGATTTCGGGTTTATTTTGCGCAGTATAGGTGGGA-GGCTG-AGAA-T-TTATG-TTTG-CGGATATA-AATGAGCCAAAAGTGA-GATACCACTCTGATTAAACTAGAATTCTAATCTTGATGCCGTTATCCGGCCAAGAGACATTTTCAGGTAGGCAGTTTGACTGGGGCGGTCGCCTCCTAAAAGGTAACGGAGGCGTGCAAAGGTTTCCTCAGGCTGGTCGGAAATCAGTCGTAGAGTATAAAGGTATAAGGAAGCTTGACTGT-GAGACTTACAAGTCGAACAGAGACGAAAGTCGGCCTTAGTGATCCGACAGTTCTGAGTGGAAAGGCTGTCGCTCAACGGATAAAAGTTA----
>KC795895_Laurencia_obtusa Laurencia obtusa voucher UQDHQW20121115-R2 23S ribosomal RNA gene, partial sequence
TATGAAGCTTTACTGTAGCTTGG-AATTGACTTCGGGTTTATTTTGCGCAGTATAGGTGGGA-GGCTG-AGAA-T-TTATG-TTTG-CGGATGTA-AATGAGCCAAAAGTGA-GATACCACTCTGATTAAACTAGAATTCTAATCTTGATGCCGTTATCCGGCCAAGAGACATTTTCAGGTAGGCAGTTTGACTGGGGCGGTCGCCTCCTAAAAGGTAACGGAGGCGTGCAAAGGTTTCCTCAGACTGGTCGGAAATCAGTCGTAGAGTATAAAGGTATAAGGAAGCTTGACTGT-GAGACTTACAAGTCGAACAGAGACGAAAGTCGGCCTTAGTGATCCGACAGTTCTGAGTGGAAAGGCTGTCGCTCAACGGATAAAAGTTACTCT
>NC_082856_Laurencia_obtusa Laurencia obtusa isolate PD4197 chloroplast, complete genome
TATGAAGCTTTACTGTAGCTTGG-AATTGAGTTCGGGTTTATTTTGCGCAGTATAGGTGGGA-GGCTG-AGAA-T-TTATG-TTTG-CGGATGTA-AATGAGCCAAAAGTGA-GATACCACTCTGATTAAACTAGAATTCTAATCTTGATGCCGTTATCCGGCTAAGAGACATTTTCAGGTAGGCAGTTTGACTGGGGCGGTCGCCTCCTAAAAGGTAACGGAGGCGTGCAAAGGTTTCCTCAGACTGGTCGGAAATCAGTCGTAGAGTATAAAGGTATAAGGAAGCTTGACTGT-AAGACTTACAAGTCGAACAGAGACGAAAGTCGGCCTTAGTGATCCGACAGTTCTGAGTGGAAAGGCTGTCGCTCAACGGATAAAAGTTACTCT
>HQ420951_Laurencia_sp. Laurencia sp. ARS-2011 voucher ARS02799 23S ribosomal RNA gene, partial sequence; plastid
TATGAAGCTTTACTGTAGCTTGG-AATTGACTTCGGGTTTATTTTGCGCAGTATAGGTGGGA-GGCTA-AGAA-T-TTATG-TTTG-CGGATGTA-AATGAGCCAAAAGTGA-GATACCACTCTAATTAAACTAGAATTCTAATCTTGATGCCGTTATCCGGCCAAGAGACATTTTCAGGTAGGCAGTTTGACTGGGGCGGTCGCCTCCTAAAAGGTAACGGAGGCGTGCAAAGGTTTCCTCAGACTGGTCGGAAATCAGTCGTAGAGTATAAAGGTATAAGGAAGCTTGACTGT-GAGACTTACAAGTCGAACAGAGACGAAAGTCGGCCTTAGTGATCCGACAGTTCTGAGTGGAAAGGCTGTCGCTCAACGGATAAAAGTTACTCT
>HQ421088_Laurencia_sp. Laurencia sp. ARS-2011 voucher ARS03166 23S ribosomal RNA gene, partial sequence; plastid
TATGAAGCTTTACTGTAGCTTGG-AATTGACTTCGGGTTTATTTTGCGCAGTATAGGTGGGA-GGCTA-AGAA-T-TTATG-TTTG-CGGATGTA-AATGAGCCAAAAGTGA-GATACCACTCTGATTAAACTAGAATTCTAATCTTGATGCCGTTATCCGGCCAAGAGACATTTTCAGGTAGGCAGTTTGACTGGGGCGGTCGCCTCCTAAAAGGTAACGGAGGCGTGCAAAGGTTTCCTCAGACTGGTCGGAAATCAGTCGTAGAGTATAAAGGTATAAGGAAGCTTGACTGT-GAGACTTACAAGTCAAACAGAGACGAAAGTCGGCCTTAGTGATCCGACAGTTCTGAGTGGAAAGGCTGTCGCTCAACGGATAAAAGTTACTCT
>HQ421168_Laurencia_sp. Laurencia sp. ARS-2011 voucher ARS03589 23S ribosomal RNA gene, partial sequence; plastid
TATGAAGCTTTACTGTAGCTTGG-AATTGATTTCGGGTTTATTTTGCGCAGTATAGGTGGGA-GGCTG-AGAA-T-TTATG-TTTG-CGGATGTA-AATGAGCCAAAAGTGA-GATACCACTCTGATTAAACTAGAATTCTAATCTTGATGCCGTTATCCGGCCAAGAGACATTTTCAGGTAGGCAGTTTGACTGGGGCGGTCGCCTCCTAAAAGGTAACGGAGGCGTGCAAAGGTTTCCTCAGGCTGGTCGGAAATCAGTCGTAGAGTATAAAGGTATAAGGAAGCTTGACTGT-GAGACTTACAAGTCGAACAGAGACGAAAGTCGGCCTTAGTGATCCGACAGTTCTGAGTGGAAAGGCTGTCGCTCAACGGATAAAAGTTACTCT
>HQ421371_Laurencia_sp. Laurencia sp. ARS-2011 voucher ARS04513 23S ribosomal RNA gene, partial sequence; plastid
-------CTTTACTGTAGCTTGG-AATTGACTTCGGGTTTATTTTGCGCAGTATAGGTGGGA-GGCTA-AGAA-T-TTATG-TTTG-CGGATGTA-AATGAGCCAAAAGTGA-GATACCACTCTAATTAAACTAGAATTCTAATCTTGATGCCGTTATCCGGCCAAGAGACATTTTCAGGTAGGCAGTTTGACTGGGGCGGTCGCCTCCTAAAAGGTAACGGAGGCGTGCAAAGGTTTCCTCAGACTGGTCGGAAATCAGTCGTAGAGTATAAAGGTATAAGGAAGCTTGACTGT-GAGACTTACAAGTCGAACAGAGACGAAAGTCGGCCTTAGTGATCCGACAGTTCTGAGTGGAAAGGCTGTCGCTCAACGGATAAAAGTTA----
>HQ421516_Laurencia_sp. Laurencia sp. ARS-2011 voucher ARS02317 23S ribosomal RNA gene, partial sequence; plastid
TATGAAGCTTTACTGTAGCTTGG-AATTGACTTCGGGTTTATTTTGCGCAGTATAGGTGGGA-GGCTA-AGAA-T-TTATG-TTTG-CGGATGTA-AATGAGCCAAAAGTGA-GATACCACTCTGATTAAACTAGAATTCTAATCTTGATGCCGTTATCCGGCCAAGAGACATTTTCAGGTAGGCAGTTTGACTGGGGCGGTCGCCTCCTAAAAGGTAACGGAGGCGTGCAAAGGTTTCCTCAGACTGGTCGGAAATCAGTCGTAGAGTATAAAGGTATAAGGAAGCTTGACTGT-GAGACTTACAAGTCAAACAGAGACGAAAGTCGGCCTTAGTGATCCGACAGTTCTGAGTGGAAAGGCTGTCGCTCAACGGATAAAAGTTACTCT
>HQ421537_Laurencia_sp. Laurencia sp. ARS-2011 voucher ARS00785 23S ribosomal RNA gene, partial sequence; plastid
TATGAAGCTTTACTGTAGCTTGG-ARYTGATTTCGGGTTTATTTTGCGCAGTATAGGTGGGA-GGCTA-AGAA-T-TTATG-TTTG-CGGATGTA-AATGAGCCAAAAGTGA-GATACCACTCTGATTAAACTAGAATTCTAATCTTGATGCCGTTATCCGGCCMAGAAACATTTTCAGGTAGGCAGTTTGACTGGGGCGGTCGCCTCCTAAAAGGTAACGGAGGCGTGCAAAGGTTTCCTCAGGCTGGTCGGAAATCAGTCGTAGAGTATAAAGGTATAAGGAAGCTTGACTGY-GAGACTTACAAGTCGAACAGAGACGAAAGTCGGCCTTAGTGATCCGACAGTTCTGAGTGGAAAGGCTGTCGCTCAACGGATAAAAGTTACTCT
>LN833431_Laurencia_sp. Laurencia sp. JFC0032 genome assembly CLC1, chromosome : plastid
TATGAAGCTTTACTGTAGCTTGG-AATTGACTTCGGGTTTATTTTGCGCAGTATAGGTGGGA-GGCTA-AGAC-T-TTATG-TTTG-CGGATGTA-AATGAGCCAAAAGTGA-GATACCACTCTGATTAAACTAGAATTCTAATCTTGATGCCGTTATCCGGCCAAGAGACATTTTCAGGTGGGCAGTTTGACTGGGGCGGTCGCCTCCTAAAAGGTAACGGAGGCGTGCAAAGGTTTCCTCAGACTGGTCGGAAATCAGTCGTAGAGTATAAAGGTATAAGGAAGCTTGACTGT-GAGACTTACAAGTCGAACAGAGACGAAAGTCGGCCTTAGTGATCCGACAGTTCTGAGTGGAAAGGCTGTCGCTCAACGGATAAAAGTTACTCT
>OQ908870_Laurencia_verruciformis Laurencia verruciformis isolate PD4142 chloroplast, complete genome
TATGAAGCTTTACTGTAGCTTGG-AATTGAGTTTGGGTTTATTTTGCGCAGTATAGGTGGGA-GGCTG-AGAA-T-TTATG-TTTG-CGGATGTA-AATGAGCCAAAAGTGA-GATACCACTCTGATTAAACTAGAATTCTAATCTTGATGCCGTTATCCGGCCAAGAGACATTTTCAGGTAGGCAGTTTGACTGGGGCGGTCGCCTCCTAAAAGGTAACGGAGGCGTGCAAAGGTTTCCTCAGACTGGTCGGAAATCAGTCGTAGAGTATAAAGGTATAAGGAAGCTTGACTGT-GAGACTTACAAGTCGAACAGAGACGAAAGTCGGCCTTAGTGATCCGACAGTTCTGAGTGGAAAGGCTGTCGCTCAACGGATAAAAGTTACTCT
>MF101412_Laurencieae_sp. Laurencieae sp. isolate JFC1711 chloroplast, complete genome
TATGAAGCTTTACTGTAGCTTGG-AATTGATTTCGGGTTTATTTTGCGCAGTATAGGTGGGA-GGCTA-AGAA-T-TTACA-TTTG-TGGATGTA-AAGGAGCCAATAGTGA-GATACCACTCTGATTAAACTAGAATTCTAATCTTGATGCCGTTAACCGGCCAAGAGACATTTTCAGGTGGGCAGTTTGACTGGGGCGGTCGCCTCCTAAAAAGTAACGGAGGCGTGCAAAGGTTTCCTCAGACTGGTCGGAAATCAGTCGTAGAGTGTAAAGGTATAAGGAAGCTTGACTGC-GAGACCTACAAGTCGAGCAGAGACGAAAGTCGGCCTTAGTGATCCGACAGTTCTGAGTGGAAAGGCTGTCGCTCAACGGATAAAAGTTACTCT
>NC_035259_Laurenciella_marilzae Laurenciella marilzae isolate HV1501 chloroplast, complete genome
TATGAAGCTTTACTGTAGCTTGG-AATTGAATTCGGGTTTATTTTGCGCAGTATAGGTGGGA-GGCTA-AGAT-T-TTATA-TTTG-CGGATATA-AAGGAGCCAGCAGTGA-GATACCACTCTGATTAAACTAGAATTCTAATCTTGATGCCGTTAACCGGCCAAGAGACATTTTCAGGTGGGCAGTTTGACTGGGGCGGTCGCCTCCTAAAAGGTAACGGAGGCGCGCAAAGGTTTCCTCAGGCTGGTCGGAAATCAGTCGCAGAGTGTAAAGGCATAAGGAAGCTTGACTGC-GAGACTTACAAGTCGAGCAGAGACGAAAGTCGGCCTTAGTGATCCGACAGTTCTGAGTGGAAAGGCTGTCGCTCAACGGATAAAAGTTACTCT
>NC_035292_Lophocladia_kuetzingii Lophocladia kuetzingii isolate PD1509 chloroplast, complete genome
TATGAAGCTTTACTGTAACTTGA-AATTGAATTCGGGTTTATTTTGCGCAGAATAGGTGGGA-GGCTA-AGAT-C-TTATA-TTTG-CGGATATA-AATGAGCCATCTGTGA-GATACCACTCTAATTAAACTAGAATTCTAATCTTGATGTCGTTATCCGACCAAGAAACATTTTCAGGCGGGCAGTTTGACTGGGGCGGTCGCCTCCTAAAAGGTAACGGAGGCGCGCAAAGGTTCTTTCAGGCTGGTCGGAAATCAGCCGTAGAGTGTAAAGGCAAAAAAGAGCTTGACTGC-GAGACCTACAAGTCGAGCAGAGACGAAAGTCGGCCTTAGTGATCCGACAGTGCTGAGTGGAAAGGCTGTCGCTCAACGGATAAAAGTTACTCT
>EF426606_Lophocladia_sp. Lophocladia sp. 00771 23S ribosomal RNA gene, partial sequence; plastid
TATGAAGCTTTACTGTAACTTGA-AATTGAATTCGGGTTTATTTTGCGCAGAATAGGTGGGA-GGCTG-AGAT-C-TTATA-TTTG-CGGATATA-AATGAGCCATCCGTGA-GATACCACTCTAATTAAACTAGAATTCTAATCTTGATGTCGTTATCCGACCAAGAAACATTTTCAGGCGGGCAGTTTGACTGGGGCGGTCGCCTCCTAAAAGGTAACGGAGGCGTGCAAAGGTTCTTTCAGGCTGGTCGGAAATCAGCCGTAGAGTGTAAAGGCAAAAAAGAGCTTGACTGC-GAGACCTACAAGTCGAGCAGAGACGAAAGTCGGCCTTAGTGATCCGACAGTGCTGAGTGGAAAGGCTGTCGCTCAACGGATAAAAGTTACTCT
>EF426607_Lophocladia_sp. Lophocladia sp. 00773 23S ribosomal RNA gene, partial sequence; plastid
TATGAAGCTTTACTGTAACTTGA-AATTGAATTCGGGTTTATTTTGCGCAGAATAGGTGGGA-GGCTG-AGAT-C-TTATA-TTTG-CGGATATA-AATGAGCCATCCGTGA-GATACCACTCTAATTAAACTAGAATTCTAATCTTGATGTCGTTATCCGACCAAGAAACATTTTCAGGCGGGCAGTTTGACTGGGGCGGTCGCCTCCTAAAAGGTAACGGAGGCGTGCAAAGGTTCTTTCAGGCTGGTCGGAAATCAGCCGTAGAGTGTAAAGGCAAAAAAGAGCTTGACTGC-GAGACCTACAAGTCGAGCAGAGACGAAAGTCGGCCTTAGTGATCCGACAGTGCTGAGTGGAAAGGCTGTCGCTCAACGGATAAAAGTTACTCT
>EF426608_Lophocladia_sp._ Lophocladia sp. 00772 23S ribosomal RNA gene, partial sequence; plastid
TATGAAGCTTTACTGTAACTTGA-AATTGAATTCGGGTTTATTTTGCGCAGAATAGGTGGGA-GGCTG-AGAT-C-TTATA-TTTG-CGGATATA-AATGAGCCATCCGTGA-GATACCACTCTAATTAAACTAGAATTCTAATCTTGATGYCGTTATCCGRCCAAGAAACATTTTCAGGCGGGCAGTTTGACTGGGGCGGTCGCCTCCTAAAAGGTAACGGAGGCGTGCAAAGGTTCTTTCAGGCTGGTCGGAAATCAGCCGTAGAGTGTAAAGGCAAAAAAGAGCTTGACTGC-GAGACCTACAAGTCGAGCAGAGACGAAAGTCGGCCTTAGTGATCCGACAGTGCTGAGTGGAAAGGCTGTCGCTCAACGGATAAAAGTTACTCT
>HQ421285_Lophocladia_sp. Lophocladia sp. ARS-2011 voucher ARS00548 23S ribosomal RNA gene, partial sequence; plastid
TATGAAGCTTTACTGTAACTTGA-AATTGAATTCGGGTTTATTTTGCGCAGAATAGGTGGGA-GGCTG-AGAT-C-TTATA-TTTG-CGGATATA-AATGAGCCATCCGTGA-GATACCACTCTAATTAAACTAGAATTCTAATCTTGATGTCGTTATCCGACCAAGAAACATTTTCAGGCGGGCAGTTTGACTGGGGCGGTCGCCTCCTAAAAGGTAACGGAGGCGTGCAAAGGTTCTTTCAGGCTGGTCGGAAATCAGCCGTAGAGTGTAAAGGCAAAAAAGAGCTTGACTGC-GAGACCTACAAGTCGAGCAGAGACGAAAGTCGGCCTTAGTGATCCGACAGTGCTGAGTGGAAAGGCTGTCGCTCAACGGATAAAAGTTACTCT
>HQ421288_Lophocladia_sp. Lophocladia sp. ARS-2011 voucher ARS00665 23S ribosomal RNA gene, partial sequence; plastid
TATGAAGCTTTACTGTAACTTGA-AATTGAATTCGGGTTTATTTTGCGCAGAATAGGTGGGA-GGCTA-AGAC-A-TTATA-TTTG-CGGATATA-AAGGAGCCATCCGTGA-GATACCACTCTAATTAAACTAGAATTCTAATCTTGATGTCGTTATCCGGCCAAGAGACATTTTCAGGCGGGCAGTTTGACTGGGGCGGTCGCCTCCTAAAAGGTAACGGAGGCGTGCAAAGGTTCTTTCAGGCTGGTCGGAAATCAGCCGTAGAGTGTAAAGGCAAAAAAGAGCTTGACTGC-GAGACCTACAAGTCGAGCAGAGACGAAAGTCGGCCTTAGTGATCCGACAGTGCTGAGTGGAAAGGCTGTCGCTCAACGGATAAAAGTTACTCT
>HQ421641_Lophocladia_sp. Lophocladia sp. ARS-2011 voucher ARS01590 23S ribosomal RNA gene, partial sequence; plastid
TATGAAGCTTTACTGTAACTTGA-AATTGAATTCGGGTTTATTTTGCGCAGAATAGGTGGGA-GGCTG-AGAT-C-TTATA-TTTG-CGGATATA-AATGAGCCATCCGTGA-GATACCACTCTAATTAAACTAGAATTCTAATCTTGATGTCGTTATCCGACCAAGAAACATTTTCAGGCGGGCAGTTTGACTGGGGCGGTCGCCTCCTAAAAGGTAACGGAGGCGTGCAAAGGTTCTTTCAGGCTGGTCGGAAATCAGCCGTAGAGTGTAAAGGCAAAAAAGAGCTTGACTGC-GAGACCTACAAGTCGAGCAGAGACGAAAGTCGGCCTTAGTGATCCGACAGTGCTGAGTGGAAAGGCTGTCGCTCAACGGATAAAAGTTACTCT
>NC_079641_Lophurella_caespitosa Lophurella caespitosa voucher ASR202 chloroplast, complete genome
TATGAAGCTTTACTGTAGCCTGG-AATTGAATTTGAGTTTATTTTGTGCAGTATAGGTGGGA-GGCTG-TGAG-C-TTATA-TTTG-AGGATATA-AAGGAGCCATTAGTGA-GATACCACTCTAATTAAACTAGAATTCTAATCATGATGCCGTTATCCGGCCAAGAGACAGTTTCAGGTGGGCAGTTTGACTGGGGCGGTCGCCTCCTAAAAGGTAACGGAGGCGTGCAAAGGTTTTCTCAGGCTGGTCAGAAATCAGTTGTAGAGTGTAAAGGCATAAGAAAGCTTGACTGC-GAGACCTACAAGTCGAGCAGAGACGAAAGTCGGCCTTAGTGATCCGACAGTTCTGAGTGGAAAGGCTGTCGCTCAACGGATAAAAGTTACTCT
>NC_079642_Lophurella_hookeriana Lophurella hookeriana voucher Y1 chloroplast, complete genome
TATGAAGCTTTACTGTAGCCTGG-AATTGAATTTGGGTTTATTTTGTGCAGTATAGGTGGGA-GGCTA-TGAT-T-TTATA-TTTG-AGGATATA-AAGGAGCCATCAGTGA-GATACCACTCTAATTAAACTAGAATTCTAATCATGACGCCGTTATCCGGCCAAGAGACAGTTTCAGGTGGGCAGTTTGACTGGGGCGGTCGCCTCCTAAAAGGTAACGGAGGCGTGCAAAGGTTTTCTCAGGCTGGTCGGAAATCAGTCGTAGAGTGTAAAGGCATAAGAAAGCTTGACTGC-GAGACCTACAAGTCGAGCAGAGACGAAAGTCGGCCTTAGTGATCCGACAGTTCTGAGTGGAAAGGCTGTCGCTCAACGGATAAAAGTTACTCT
>NC_079643_Lophurella_mutabilis Lophurella mutabilis voucher ASR85 chloroplast, complete genome
TATGAAGCTTTACTGTAGCCTGG-AATTGAATTTGGGTTTATTTTGTGCAGTATAGGTGGGA-GGCTA-TGAT-C-TTATA-TTTG-AGGATATA-AAGGAGCCATCAGTGA-GATACCACTCTAATTAAACTAGAATTCTAATCATGATGCCGTTATCCGGCCAAGAGACAGTTTCAGGTGGGCAGTTTGACTGGGGCGGTCGCCTCCTAAAAGGTAACGGAGGCGTGCAAAGGTTTTCTCAGGCTGGTCGGAAATCAGTCGTAGAGTATAAAGGCATAAGAAAGCTTGACTGC-GAGACCTACAAGTCGAGCAGAGACGAAAGTCGGCCTTAGTGATCCGACAGTTCTGAGTGGAAAGGCTGTCGCTCAACGGATAAAAGTTACTCT
>OQ731399_Lophurella_sp. Lophurella sp. PDT-2023a voucher PD2877 chloroplast, complete genome
TATGAAGCTTTACTGTAGCCTGG-AATTGAATTTGGGTTTATTTTGTGCAGTATAGGTGGGA-GGCTA-TGAT-A-TTATA-TTTG-AGGATATA-AAGGAGCCATCAGTGA-GATACCACTCTAATTAAACTAGAATTCTAATCATGATGCCGTTATCCGGCCAAGAAACAGTTTCAGGTGGGCAGTTTGACTGGGGCGGTCGCCTCCTAAAAGGTAACGGAGGCGTGCAAAGGTTTTCTCAGGCTGGTCGGAAATCAGTCGTAGAGTGTAAAGGCATAAGAAAGCTTGACTGC-GAGACCTACAAGTCGAGCAGAGACGAAAGTCGGCCTTAGTGATCCGACAGTTCTGAGTGGAAAGGCTGTCGCTCAACGGATAAAAGTTACTCT
>NC_051457_Osmundea_sinicola Osmundea sinicola voucher UC2041541 chloroplast, complete genome
TATGAAGCTTTACTGTAGCTTGG-AATTGATTTCGGGTTTATTTTGCGCAGTATAGGTGGGA-GGCTG-AGAA-T-TTATG-TTTG-CGGATATA-AATGAGCCAACAGTGA-GATACCACTCTAATTAAACTAGAACTCTAATCTTGAAGCCGTTATCCGGCCAAGAAACATTTTCAGGTGGGCAGTTTGACTGGGGCGGTCGCCTCCTAAAAAGTAACGGAGGCGTGCAAAGGTTTCCTCAGACTGGTCGGAAATCAGTCGTAGAGTGTAAAGGCATAAGGAAGCTTGACTGC-GAGACCTACAAGTCGAGCAGAGACGAAAGTCGGCCTTAGTGATCCGACAGTTCTGAGTGGAAAGGCTGTCGCTCAACGGATAAAAGTTACTCT
>NC_082175_Palisada_intermedia Palisada intermedia chloroplast, complete genome
TATGAAGCTTTACTGTAGCTTGG-AATTGACTTTGGGTTTATTTTGCGCAGCATAGGTGGGA-GGCTT-AGAA-T-TTATG-TTTG-CGGATGTA-AATGAGCCAAAAGTGA-GATACCACTCTGATTAAACTAGAATTCTAATCTTGATGCCGTTATCCGGCCAAGAGACATTTTCAGGTAGGCAGTTTGACTGGGGCGGTCGCCTCCTAAAAGGTAACGGAGGCGTGCAAAGGTTTCCTCAGACTGGTTGGAAATCAGTCGTAGAGTATAAAGATATAAGGAAGCTTGACTGT-GAGACTTACAAGTCGAACAGAGACGAAAGTCGGCCTTAGTGATCCGACAGTTCTGAGTGGAAAGGCTGTCGCTCAACGGATAAAAGTTACTCT
>HQ421146_Palisada_parvipapillata Palisada parvipapillata voucher ARS03381 23S ribosomal RNA gene, partial sequence; plastid
TATGAAGCTTTACTGTAGTTTGG-AATTGACTTCGGGTTTATTTTGCGCAGCATAGGTGGGA-GGCTA-AGAA-C-TTACA-TTTG-TGGATGTA-AAGGAGCCAACAGTGA-GATACCACTCTGATTAAACTAGAATTCTAATCCTGATGCCGTTATCCGGCCAAGAGACATTTTCAGATGGGCAGTTTGACTGGGGCGGTCGCCTCCTAAAAAGTAACGGAGGCGTGCAAAGGTTTTCTCAGACTGGTCGGAAATCAGTCGTAGAGTGTAAAGGCATAAGAAAGCTTGACTGT-GAGACTTACAAGTCAAACAGAGACGAAAGTCGGCCTTAGTGATCCGACAGTTCTGAGTGGAAAGGCTGTCGCTCAACGGATAAAAGTTACTCT
>HQ421459_Palisada_parvipapillata Palisada parvipapillata voucher ARS02288 23S ribosomal RNA gene, partial sequence; plastid
TATGAAGCTTTACTGTAGTTTGG-AATTGACTTCGGGTTTATTTTGCGCAGCATAGGTGGGA-GGCTA-AGAA-C-TTACA-TTTG-TGGATGTA-AAGGAGCCAACAGTGA-GATACCACTCTGATTAAACTAGAATTCTAATCCTGATGCCGTTATCCGGCCAAGAGACATTTTCAGATGGGCAGTTTGACTGGGGCGGTCGCCTCCTAAAAAGTAACGGAGGCGTGCAAAGGTTTTCTCAGACTGGTCGGAAATCAGTCGTAGAGTGTAAAGGCATAAGAAAGCTTGACTGT-GAGACTTACAAGTCAAACAGAGACGAAAGTCGGCCTTAGTGATCCGACAGTTCTGAGTGGAAAGGCTGTCGCTCAACGGATAAAAGTTACTCT
>MF101453_Palisada_sp. Palisada sp. isolate PD1686 chloroplast, complete genome
TATGAAGCTTTACTGTAGTTTGG-AATTGACTTCGGGTTTATTTTGCGCAGTATAGGTGGGA-GGCTA-AGAA-C-TTACA-TTTG-CGGATGTG-AAGGAGCCAATAGTGA-GATACCACTCTGATTAAACTAGAATTCTAATCTTGATGCCGTTATCCGGCCAAGAGACATTTTCAGATGGGCAGTTTGACTGGGGCGGTCGCCTCCTAAAAAGTAACGGAGGCGTGCAAAGGTTTTCTCAGACTGGTCGGAAATCAGTCGTAGAGTGTAAAGGCATAAGAAAGCTTGACTGT-GAGACTTACAAGTCGAACAGAGACGAAAGTCGGCCTTAGTGATCCGACAGTTCTGAGTGGAAAGGCTGTCGCTCAACGGATAAAAGTTACTCT
>NC_035261_Periphykon_beckeri Periphykon beckerae isolate JH1427 chloroplast, complete genome
TATGAAGCTTTACTGTAGCCTGG-AATTGATTTTGGGTTTATTTTGCGCAGTATAGGTGGGA-GGCTA-TGAC-A-TTATA-TTTG-AGGATATG-AAAGAGCCAACAGTGA-GATACCACTCTAATTAAACTAGAATTCTAATCCTGATGCCGTTATCCGGCCAAGAGACAGTTTCAGGTGGGCAGTTTGACTGGGGCGGTCGCCTCCTAAAAGGTAACGGAGGCGTGCAAAGGTTTTCTCAGGCTGGTCGGAAATCAGTCGTAGAGTGTAAAGGCATAAGAAAGCTTGACTGC-GAGACCTACAAGTCGAGCAGAGACGAAAGTCGGCCTTAGTGATCCGACAGTTCTGAGTGGAAAGGCTGTCGCTCAACGGATAAAAGTTACTCT
>KY573920_Polysiphonia_sp. Polysiphonia sp. voucher PHY4526 23S ribosomal RNA gene, partial sequence; plastid
------GCTTTACTGTATCTTGG-AATTGAATTTGGGTTTATTTTGCGCAGTATAGGTGGGA-GGCTA-TGAT-A-TTATA-TTTG-AGGATATA-AAGGAGCCATCAGTGA-GATACCACTCTAATTAAACTAAAATTCTAATCTTGATGCCGTTATCCGGCCAAGAGACATTTTCAGGTGGGCAGTTTGACTGGGGCGGTCGCCTCCTAAAAGGTAACGGAGGCGTGCAAAGGTTTTCTCAGGCTGGTCGGAAATCAGTCGTAGAGTGTAAAGGCATAAGAAAGCTTGACTGC-GAGACCTACAAGTCGAGCAGAGACGAAAGTCGGCCTTAGTGATCCGACAGTTCTGAGTGGAAAGGCTGTCGCTCAACGGATAAAAGTTA----
>MF101414_Polysiphonia_sp. Polysiphonia sp. isolate JH1432 chloroplast, complete genome
TATGAAGCTTTACTGTAGCCTGG-AATTGAATTTGGGTTTATTTTGTGCAGTATAGGTGGGA-GGCTG-AGAG-A-TTACA-TCTG-AGGATGTA-AAGGAGCCATCAGTGA-GATACCACTCTAATTAAACTAGAATTCTAATCTTGATGCCGTTATCCGGCCAAGAAACATTTTCAGGTGGGCAGTTTGACTGGGGCGGTCGCCTCCTAAAAGGTAACGGAGGCGTGCAAAGGTTTTCTCAGGCTGGTCGGAAATCAGTCGTAGAGTGTAAAGGCATAAGAAAGCTTGACTGC-AAGACCTACAAGTCGAGCAGAGACGAAAGTCGGCCTTAGTGATCCGACAGTTCTGAGTGGAAAGGCTGTCGCTCAACGGATAAAAGTTACTCT
>MF101456_Polysiphonia_sp. Polysiphonia sp. isolate PD1760 chloroplast, complete genome
TATGAAGCTTTACTGTATCTTGG-AATTGAATTTGAGTTTATTTTGCGCAGAATAGGTGGGA-GGCTG-TGAT-A-TTATG-TTTG-AGGATATA-AAGGAGCCATCAGTGA-GATACCACTCTAATTAAACTAGAATTCTAATCTTGACGCCGTTATCCGGCCAAGAAACAGTTTCAGGTGGGCAGTTTGACTGGGGCGGTCGCCTCCTAAAAGGTAACGGAGGCGTGCAAAGGTTTTCTCAGGCTGGTCGGAAATCAGTCGTAGAGTGTAAAGGCATAAGAAAGCTTGACTGC-GAGACCTACAAGTCGAGCAGAGACGAAAGTCGGCCTTAGTGATCCGGCAGTTCTGAGTGGAAAGGCTGTCGCTCAACGGATAAAAGTTACTCT
>NC_070144_Pterosiphonia_complanata Pterosiphonia complanata voucher PD4865 plastid, complete genome
TATGAAGCTTTACTGTAGCTTGG-AATTGAATTTGGATTTATTTTGCGCAGTATAGGTGGGA-GGCTA-TGAT-A-TTATA-TTTG-AGGATATA-AAGAAGCCATTAGTGA-GATACCACTCTAATTAAATTAAAATTCTAATCTTGAAGCCGTTATCCGGCCAAGAAACAGTTTCAGGTGGGCAGTTTGACTGGGGCGGTCGCCTCCTAAAAAGTAACGGAGGCGTGCAAAGGTTTTCTCAGGCTGGTCGGAAATCAGTCGTAGAGTGTAAAGGCATAAGAAAGCTTGACTGC-GAGACCTACAAGTCGAGCAGAGACGAAAGTCGGCCTTAGTGATCCGACAGTACTGAGTGGAAAGGCTGTCGCTCAACGGATAAAAGTTACTCT
>NC_070142_Rhodomelopsis_africana Rhodomelopsis africana voucher GWS036468 plastid, complete genome
TATGAAGCTTTACTGTAGTTTGG-AATTGAATTTGGGTTTATTTTGCGCAGTATAGGTGGGA-GGCTA-TGAT-C-TTATA-TTTG-AGGATATA-AAGAAGCCATCAGTGA-GATACCACTCTAATTAAACTAGAATTCTAATCTTGAAGCCGTTATCCGGCCAAGAAACAGTTTCAGGTGGGCAGTTTGACTGGGGCGGTCGCCTCCTAAAAGGTAACGGAGGCGTGCAAAGGTTTTCTCAGGCTGGTCGGAAATCAGTCGTAGAGTGTAAAGGCATAAGAAAGCTTGACTGC-AAGACCTACAAGTCGAGCAGAGACGAAAGTCGGCCTTAGTGATCCGACAGTACTGAGTGGAAAGGCTGTCGCTCAACGGATAAAAGTTACTCT
>HQ421562_Spirocladia_barodensis Spirocladia barodensis voucher ARS02022 23S ribosomal RNA gene, partial sequence; plastid
TATGAAGCTTTACTGTAACTTGA-AATTGAATTCGGGTTTATTTTGTGCAGAATAGGTGGGA-GGCTG-AGAT-C-TTATA-TTTG-CGGATATA-AATGAGCCATCTGTGA-GATACCACTCTAATTAAACTAGAATTCTAATCTTGATGTCGTTATCCGACCAAGAAACATTTTCAGGCGGGCAGTTTGACTGGGGCGGTCGCCTCCTAAAAGGTAACGGAGGCGTGCAAAGGTTCTTTCAGGCTGGTCGGAAATCAGCCGTAGAGTGTAAAGGCAAAAAAGAGCTTGACTGC-GAGACCTACAAGTCGAGCAGAGACGAAAGTCGGCCTTAGTGATCCGACAGTGCTGAGTGGAAAGGCTGTCGCTCAACGGATAAAAGTTACTCT
>HQ420959_Spyridia_filamentosa Spyridia filamentosa voucher ARS02812 23S ribosomal RNA gene, partial sequence; plastid
TATGAAGCTTTACTGTARCTTGG-AATTGAATTTGGGTTTATCTTGCGCAGTATAGGTGGGA-GGCTA-AGAT-A-ATATA-TTTG-CGGATATA-TAGGAGCCATCAGTGA-GATACCACTCTAGATAAACTAGAATTCTAATCTTGATGCCGTTATCCGGCCAAGAAACAGTTTCAGGTGGGCAGTTTGACTGGGGCGGTCGCCTCCTAAAAGGTAACGGAGGCGTGCAAAGGTTTCCTCAGACTGGTTGGAAATCAGTCGTAGAGTGTAAAGGCAAAAGGAAGCTTGACTGC-GAGACTTACAAGTCGAGCAGAGACGAAAGTCGGCCTTAGTGATCCGACAGTGCTGAGTGGAAAGGCTGTCGCTCAACGGATAAAAGTTACTCT
>NC_035267_Symphyocladia_dendroidea Symphyocladia dendroidea isolate JW3780 chloroplast, complete genome
TATGAAGCTTTACTGTATCCTGG-AATTGATTTTGGGTTTATTTTGCGCAGAATAGGTGGGA-GGCTA-TGAT-C-TTATA-TTTG-AGGATATA-AAGAAGCCATCAGTGA-GATACCACTCTAATTAAACTAGAATTCTAATCTTGAAGCCGTTATCCGGCCAAGAAACAGTTTCAGGTGGGCAGTTTGACTGGGGCGGTCGCCTCCTAAAAGGTAACGGAGGCGTGCAAAGGTTTTCTCAGGCTGGTCGGAAATCAGTCGTAGAGTGCAAAGGCATAAGAAAGCTTGACTGC-GAGACCTACAAGTCGAGCAGAGACGAAAGTCGGCCTTAGTGATCCGACAGTACTGAGTGGAAAGGCTGTCGCTCAACGGATAAAAGTTACTCT
>KC795875_Symphyocladia_latiuscula Symphyocladia latiuscula voucher UQDMTJ20111126-R18 23S ribosomal RNA gene, partial sequence
TATGAAGCTTTACTGTATCCTGG-AATTGAGTTTGGGTTTATTTTGCGCAGTATAGGTGGGA-GGCTA-TGAA-A-TTATA-TTTG-AGGATATA-AAAGAGCCATCAGTGA-GATACCACTCTAATTAAACTAGAATTCTAATCTTGAAGCCGTTATCCGGCCAAGAAACAGTTTCAGGTGGGCAGTTTGACTGGGGCGGTCGCCTCCTAAAAGGTAACGGAGGCGTGCAAAGGTTTTCTCAGGCTGGTCGGAAATCAGTCGTAGAGTATAAAGGCATAAGAAAGCTTGACTGC-AAGACCTACAAGTCGAGCAGAGACGAAAGTCGGCCTTAGTGATCCGACAGTGCTGAGTGGAAAGGCTGTCGCTCAACGGATAAAAGTTACTCT
>NC_070148_Symphyocladia_marchantioides Symphyocladia marchantioides voucher PD3704 plastid, complete genome
TATGAAGCTTTACTGTATCCTGG-AATTGAGTTTGGGTTTATTTTGCGCAGTATAGGTGGGA-GGCTG-TGAA-A-TTATA-TTTG-AGGATATA-AAAGAGCCATCAGTGA-GATACCACTCTAATTAAACTAGAATTCTAATCTTGAAGCCGTTATCCGGCCAAGAAACATTTTCAGGTGGGCAGTTTGACTGGGGCGGTCGCCTCCTAAAAGGTAACGGAGGCGTGCAAAGGTTTTCTCAGGCTGGTCGGAAATCAGTCGTAGAGTGCAAAGGCATAAGAAAGCTTGACTGC-GAGACCTACAAGTCGAGCAGAGACGAAAGTCGGCCTTAGTGATCCGACAGTGCTGAGTGGAAAGGCTGTCGCTCAACGGATAAAAGTTACTCT
>NC_070147_Tayloriella_tenebrosa Tayloriella tenebrosa voucher PD4020 plastid, complete genome
TATGAAGCTTTACTGTATCCTGG-AATTGAGTTTGGGTTTATTTTGCGCAGTATAGGTGGGA-GGCTA-TAAT-A-TTATA-TTTG-AGGATATA-AAGGAGCCATCAGTGA-GATACCACTCTAATTAAACTAGAATTCTAATCTTGAAGCCGTTATCCGGCCAAGAAACAGTTTCAGGTGGACAGTTTGACTGGGGCGGTCGCCTCCTAAAAGGTAACGGAGGCGTGCAAAGGTTTTCTCAGGCTGGTCGGAAATCAGTCGTAGAGTGTAAAGGCATAAGAAAGCTTGACTGC-GAGACTTACAAGTCGAGCAGAGACGAAAGTCGGCCTTAGTGATCCGACAGTACTGAGTGGAAAGGCTGTCGCTCAACGGATAAAAGTTACTCT
>NC_035291_Thaumatella_adunca Thaumatella adunca isolate PD1388 chloroplast, complete genome
TATGAAGCTTTACTGTAGCTTGG-AATTGAATTCGGGTTTATTTTGCGCAGTATAGGTGGGA-GGCTA-AGAT-T-TTATA-CTTG-TGGGTATG-AAGGAGTCATCAGTGA-GATACCACTCTAATTAAACTAGGATTCTAATCTTGATGTCGTTAACCGGCCAAGAGACATTTTCAGGTGGGCAGTTTGACTGGGGCGGTCGCCTCCTAAAAGGTAACGGAGGCGTGCAAAGGTTCCCTCAGACTGGTCGGAAATCAGTCGTAGAGTATAAAGGCATAAGGGAGCTTGACTGC-GAGACTTACAAGTCGAGCAGAGACGAAAGTCGGCCTTAGTGATCCGACAGTTCTGAGTGGAAAGGCTGTCGCTCAACGGATAAAAGTTACTCT
>HQ421124_Ululania_stellata Ululania stellata voucher ARS03567 23S ribosomal RNA gene, partial sequence; plastid
-------CTTTACTGTAGCTTGG-AATTGAATTCGGGTTTATTTTGCGCAGTATAAGTGGAA-AGCTA-AGAT-T-TTACA-TTTG-TGGATGTA-AAAGAGCTGTCAGTGA-GATACCACTCTAATTAAACTAGAATTCTAATCTTGATGCCGTTATCCGGCCAAGAGACATTTTCAGGTGGGCAGTTTGACTGGGGCGGTCGCCTCCTAAAAGGTAACGGAGGCGTGCAAAGGTTTTCTCAGGCTGGTCGGAAATCAGTCGTAGAGTATAAAGGCATAAGAAAGCTTGACTGC-GAGACTTACAAGTCGAGCAGAGACGAAAGTCGGCCTTAGTGATCCGACAGTGCTGAGTGGAAAGGCTGTCGCTCAACGGATAAAAGTTA----
>HQ421198_Ululania_stellata Ululania stellata voucher ARS03719 23S ribosomal RNA gene, partial sequence; plastid
-------CTTTACTGTAGCTTGG-AATTGAATTCGGGTTTATTTTGCGCAGTATAAGTGGGA-AGCTA-AGAT-T-TTACA-TTTG-TGGATGTA-AAAGAGCTGTCAGTGA-GATACCACTCTAATTAAACTAGAATTCTAATCTTGATGCCGTTATCCGGCCAAGAGACATTTTCAGGTGGGCAGTTTGACTGGGGCGGTCGCCTCCTAAAAGGTAACGGAGGCGTGCAAAGGTTTTCTCAGGCTGGTCGGAAATCAGTTGTAGAGTATAAAGGCATAAGAAAGCTTGACTGC-GAGACTTACAAGTCGAGCAGAGACGAAAGTCGGCCTTAGTGATCCGACAGTGCTGAGTGGAAAGGCTGTCGCTCAACGGATAAAAGTTA----
>NC_070146_Xiphosiphonia_pinnulata Xiphosiphonia pinnulata voucher PD4937 plastid, complete genome
TATGAAGCTTTACTGTAGCTTGG-AATTGAGTTTGGGTTTATTTTGTGCAGTATAGGTGGGA-GGTTA-TGAT-A-TTATA-TTTG-AGGATATA-AAGGAGCCATCAGTGA-GATACCACTCTAATTAAACTAAAATTCTAATCTTGAAGCCGTTATCCGGCCAAGAAACAGTTTCAGGTGGGCAGTTTGACTGGGGCGGTCGCCTCCTAAAAGGTAACGGAGGCGTGCAAAGGTTTTCTCAGGCTGGTCGGAAATCAGTCGTAGAGTATAAAGGCATAAGAAAGCTTGACTGC-GAGACCTACAAGTCGAGCAGAGACGAAAGTCGGCCTTAGTGATCCGACAGTACTGAGTGGAAAGGCTGTCGCTCAACGGATAAAAGTTACTCT
